# Supplementary material for: The transcription factor HBF1 directly activates expression of multiple flowering time repressors to delay rice flowering
Source: aBIOTECH. 2023 Jun 30;4(3):213–23. doi: 10.1007/s42994-023-00107-7 (PMC10638126; doi:10.1007/s42994-023-00107-7)
Supplement: Supplementary file 1 — Supplementary file1 (XLSX 22 KB) [file 42994_2023_107_MOESM1_ESM.xlsx]

## Sheet: Primers
Experiment	Primer name	Sequence
qRT-PCR	Ehd1-QF	5' CCTACAGTGATTATGGCTTCA 3'
	Ehd1-QR	5' GTGCTGCCAAATGTTGCTC 3'
	Hd1-QF	5' TCAGCAACAGCATATCTTTCTCATCA 3'
	Hd1-QR	5' TCTGGAATTTGGCATATCTATCACC 3'
	Ehd2-QF	5' CGACGACAATAGCTCGATCGC 3'
	Ehd2-QR	5' GTGCATGGTCACGGAGCCTT 3'
	Ehd3-QF	5' GGACCACCTCGTCACCTACAA 3'
	Ehd3-QR	5' CGCCGTTGGCCATGAG 3'
	Ehd4-QF	5' CAGCCAGCGGAATCATCAC 3'
	Ehd4-QR	5' CCAAATCCATCAGACCTACTCCT 3'
	OsMADS50-QF	5' CAGGCCAGGAATAAGCTGGAT 3'
	OsMADS50-QR	5' TTAGGATGGTTTGGTGTCATTGC 3'
	OsMADS51-QF	5' GTTTGCTCTGCTCCTACTC 3'
	OsMADS51-QR	5' ACTCCTCCTCCAGCATTGAA 3'
	OsMADS56-QF	5' GACCGCTATAAAGCATACACA 3'
	OsMADS56-QR	5' TCATGTGGTTAGCCACCAGC 3'
	GI-QF	5' GATAGACGGCACTTCAGCAGAT 3'
	GI-QR	5' TGGAGAAAGGTTGTGGATGC 3'
	COL4-QF	5' GGAATCAAGGCCATCGGG 3'
	COL4-QR	5' CGAGCCCGCCGACAG 3'
	SE5-QF	5' AGGACTCCCAAGCTTTTATC 3'
	SE5-QR	5' CTCCAGAATACGAGAACGAC 3'
	phyB-QF	5' ATGGAACAGACACAATGCTT 3'
	phyB-QR	5' AGCATACACCATATCAGCTT 3'
	DTH8-QF	5' CAGGAGTGCGTGTCGGAGTT 3'
	DTH8-QR	5' GGTCGTCGCCGTTGATGGT 3'
	LFL-QF	5' TTGTCATCGGAGCAAAGAAGG 3'
	LFL-QR	5' TGCCATGGGAGAGAGATAGTCA 3'
	Hd3a-QF	5' GCTCACTATCATCATCCAGCATG 3'
	Hd3a-QR	5' CCTTGCTCAGCTATTTAATTGCATAA 3'
	RFT1-QF	5' TGACCTAGATTCAAAGTCTAATCCTT 3'
	RFT1-QR	5' TGCCGGCCATGTCAAATTAATAAC 3'
	Ubq-QF	5' CGCAAGTACAACCAGGACAAGA 3'
	Ubq-QR	5' TGCTGTGACCACACTTCTTCTTG 3'
	HBF1-QF	5' CAGGGGAGATTGCAGATAAGCT 3'
	HBF1-QR	5' CGAGCTTGTTCGCCTGAGTT 3'
	OsABF1-QF	5' GGAGGAGAACGCCAAGATGT 3'
	OsABF1-QR	5' GATCTCGTGCTGACGTTTTCC 3'
	DTH7-QF	5' GATGATGACGACGATGGTGTAAT 3'
	DTH7-QR	5' CCTGTGGACTGTCAATCTCAACA 3'
	OsCO3-QF	5' GGAGAAGAGGAAGACGAGGC 3'
	OsCO3-QR	5' TAGCTAAGCAACCAAGATGTA 3'
	OsWRKY64-QF	5' CATACACGCACCATCATCCTG 3'
	OsWRKY64-QR	5' GGCTTTGTGGCAGTGTGGTTA 3'
	OsWRKY104-QF	5' GCTTGCTCTTCAACTCTTGGGA 3'
	OsWRKY104-QR	5' AAGATTGGTCAGCTTTTTAGTGTCTC 3'
	Os06g11090-F	5' GGGGAAAGGGAGGGCGTA 3'
	Os06g11090-R	5' CGTGAGGTGGAACAAGTGGTC 3'
	Os10g36580-F	5' TCAACCACGGAATGAACACCTA 3'
	Os10g36580-R	5' TCATGACCTGTCGTGCACTTTT 3'
	Os03g48000-F	5' TTGATTCTGCAAGAGAAATGGAA 3'
	Os03g48000-R	5' CCTATGGCGACGCAGAATGT 3'
	Os01g57840-F	5' CTTCGTCAGTGGCAACCTCC 3'
	Os01g57840-R	5' GCCGTAGTTGAGCCGGAATA 3'
	Os01g50100-F	5' CATGGCCGGGAGACGAAG 3'
	Os01g50100-R	5' CCGACAACCATCAGCAGCAC 3'
	Os01g04330-F	5' AGAGGATGATCGCCTCCGTC 3'
	Os01g04330-R	5' CCGTCTTGGCCTTGTCAGC 3'
	Os03g51479-F	5' TTCACCACATACCAGAGGATTTCA 3'
	Os03g51479-R	5' GATGAATGGCAGCACCGAAG 3'
	Os01g52470-F	5' GCGGTCTGATCCGTTCCA 3'
	Os01g52470-R	5' TCGTAGTCTGAGAGCGGGGT 3'
	Os03g53020-F	5' CAGGCTGTGGACGGAGATGA 3'
	Os03g53020-R	5' CATCGCTGTCAGGCTGGTTC 3'
	Os01g02130-F	5' GGCGGAGGAATCAGCAGG 3'
	Os01g02130-R	5' CGACCGCCTGTTCCACG 3'
	Os03g18680-F	5' ACCGCTTCACCGACACGA 3'
	Os03g18680-R	5' CCAGAAACTATCGCTGACAAGG 3'
	Os06g48300-F	5' CGCCTTGTTGTCGCTGTTC 3'
	Os06g48300-R	5' AGCCCCATCAAGCGCAC 3'
	Os10g20230-F	5' TCCTGGTTGCTGGATTGGG 3'
	Os10g20230-R	5' GAGACGGCGTGGTGGGG 3'
	Os08g29600-F	5' GAAGAGGCTGGAGGACAAGGT 3'
	Os08g29600-R	5' GCCGAGGTCTGGCTTGC 3'
	Os10g35070-F	5' GCTCGCCGATTATGTTCACAG 3'
	Os10g35070-R	5' CTCCTCGTGGCCGAGAGAC 3'
	Os05g43910-F	5' TGGCGTGCTGGTTTGAGTG 3'
	Os05g43910-R	5' GATGAGCCCAGGCGACAA 3'
	Os04g17100-F	5' TGGAGATGAAGGTGCGGATAG 3'
	Os04g17100-R	5' ACCGAGCTCACCCCTTTCAT 3'
	Os08g32980-F	5' TGTTGTTGTTTCCGTCCTGATG 3'
	Os08g32980-R	5' CGGAAATGACAAAAACAGCAAC 3'
	Os06g51084-F	5' AAGCCTGCCATCCCTCACA 3'
	Os06g51084-R	5' GGCATCAAAAGTTGCATAACGA 3'
	Os11g22449-F	5' GCTTGGAGATCGGCATCGT 3'
	Os11g22449-R	5' GCCCGAGGAATTGAGCTGT 3'
Gene cloning	pDONR-HBF1-F	5' CAAAAAAGCAGGCTTC ATGATTCAGGCAATGGCTTCG 3'
	pDONR-HBF1-R	5' CAAGAAAGCTGGGTC GAAGGCGGCCGAGCTTGTTC 3'
	DST-BD-F	5' CATGGAGGCCGAATTC ATGGACTCCCCGTCGCCT 3'
	DST-BD-R	5' GGATCCCCGGGAATTC CTAGAGGCTCAAGTTGAGGTCGA 3'
	HBF1-BD-F	5' CATGGAGGCCGAATTC ATGATTCAGGCAATGGCTTCGCA 3'
	HBF1-BD-R	5' GGATCCCCGGGAATTC TCAGAAGGCGGCCGAGCTTGT 3'
	Ehd1-OX-F	5' TCTGCACTAGGTACCTGCAG ATGGATCACCGAGAGCTGTGG 3'
	Ehd1-OX-R	5' ATGGATCCGTCGACCTGCAG GAAATTCCAAAAACATGGTCCAT 3'
	OsWRKY64-OX-F	5' TCTGCACTAGGTACCTGCAG ATGAAGAACAGCAGCAACAAGAG 3'
	OsWRKY64-OX-R	5' ATGGATCCGTCGACCTGCAG AGCCCACAGAGCATTTGTATCC 3'
	OsWRKY64-RNAi-F	5' CAAAAAAGCAGGCTTC ACAGATTAGCACCGACAGCC 3'
	OsWRKY64-RNAi-R	5' CAAGAAAGCTGGGTC CCCACAGAGCATTTGTATCCATT 3'
	HBF1pro-F	5' CCATGATTACGAATTC CACAAATTCACAAAATACAGCCAA 3'
	HBF1pro-R	5' CTCAGATCTACCATGG GAATCGGCGCTCTCAATTACA 3'
	HBF1-pSPYNE-F	5' GCCTACTAGTGGATCCATGG ATGATTCAGGCAATGGCTTCG 3'
	HBF1-pSPYNE-R	5' TCCTACCCGGGAGCGGTACC GAAGGCGGCCGAGCTTGTTC 3'
	OsABF1-pSPYCE-F	5' GCCTACTAGTGGATCCATGG ATGATGGCGTCGAGGGTG 3'
	OsABF1-pSPYCE-R	5' GAGCGGTACCCTCGAGCTTG CCACTCCATCGAGTTTGTTCT 3'
ChIP-qPCR	OsWRKY64-a-CF	5' GTCTAGGTGACGAGATTGTGGTG 3'
	OsWRKY64-a-CR	5' GGTAAAACTTGCACAGTCTGCC 3'
	OsWRKY64-b-CF	5' CAATGTGTGGAGTGGAGTTGAATA 3'
	OsWRKY64-b-CR	5' AGATTATACTCCAACCGTGTGGTATAT 3'
	OsWRKY64-c-CF	5' TTAGAACTTGGTGTTGAACGTACTACC 3'
	OsWRKY64-c-CR	5' TAGTCCAAGATTATGGATGGGTTTT 3'
	OsWRKY64-d-CF	5' CTTCTGTTTGCTGCGACCAC 3'
	OsWRKY64-d-CR	5' GCTCGTCGGAGTGAAGCG 3'
	DTH7-CF	5' GGAGGTGGACACGTGGGAG 3'
	DTH7-CR	5' GGCGGTGACGTGGAACAA 3'
	OsCO3-a-CF	5' TTTTATGCGAATAGCGGGACT 3'
	OsCO3-a-CR	5' AGACGAAGCAGGCGAATCAG 3'
	OsCO3-b-CF	5' TCTTTGTGTGGTTCAGGTTTGC 3'
	OsCO3-b-CR	5' TGTTTCCAGCAATGGCAAAG 3'
	OsWRKY104-a-CF	5' TCACAACTACAACATGGTGAGCAA 3'
	OsWRKY104-a-CR	5' TTCGTTTCCCCTTTAGCTTCTG 3'
	OsWRKY104-b-CF	5' CATGCCGAACCTTAGGTGGA 3'
	OsWRKY104-b-CR	5' GTCGTTTTTAGTTCGCTGTTGTGT 3'
	OsWRKY104-c-CF	5' GAGAAGATCTACCATTGCTCTATAGCT 3'
	OsWRKY104-c-CR	5' CGAGTGGATTATTACTAGCTTAGTGAAT 3'
	OsWRKY104-d-CF	5' CCACAAGTGACCCCATCCAT 3'
	OsWRKY104-d-CR	5' CCTGAGCATATCATTAAAAAAATATCT 3'
	OsWRKY104-e-CF	5' TTAGGATGAAGTTCTGAGCAAAAAC 3'
	OsWRKY104-e-CR	5' GGGTTCTATTCTAGGATGTCTCTCC 3'
	25S-CF	5' GGGACTACCCGCTGAGTTTA 3'
	25S-CR	5' GGACGCCTCTCCAGACTACA 3'
Transient expression assay	OsWRKY64pro-LUC-F	5' CGGTATCGATAAGCTTGGGTTTGATTAGAGAGTAACATACTTGC 3'
	OsWRKY64pro-LUC-R	5' TAGAACTAGTGGATCCCTCCTTGATTCCTAATTAAGATATCAAGC 3'
	DTH7pro-LUC-F	5' CGGTATCGATAAGCTTGAAGATGCGATTTTGCACGTAGATG 3'
	DTH7pro-LUC-R	5' TAGAACTAGTGGATCCCAGCCTGACTCGAAGAGGTTG 3'
	OsCO3pro-LUC-F	5' CGGTATCGATAAGCTTGCGCAAGGCTAGAGTAGTAATCAA 3'
	OsCO3pro-LUC-R	5' TAGAACTAGTGGATCCGGCTGGGTGCCTGTGCGAA 3'
	OsWRKY104pro-LUC-F	5' CGGTATCGATAAGCTTGGCTCATCCACTGGACCCATCAA 3'
	OsWRKY104pro-LUC-R	5' TAGAACTAGTGGATCCCTTATGAGTTTGTCTATTATAGAGATG 3'
	HBF1-GFP-F	5' ATCGAATTCCTGCAGATGATTCAGGCAATGGCTTCG 3'
	HBF1-GFP-R	5' TCCCCCGGGCTGCAG GAAGGCGGCCGAGCTTGTTC 3'
