# Supplementary material for: The transcription factor HBF1 directly activates expression of multiple flowering time repressors to delay rice flowering
Source: aBIOTECH. 2023 Jun 30;4(3):213–23. doi: 10.1007/s42994-023-00107-7 (PMC10638126; doi:10.1007/s42994-023-00107-7)
Supplement: Supplementary file 2 — Supplementary file2 (XLSX 285 KB) [file 42994_2023_107_MOESM2_ESM.xlsx]

## Sheet: Up-reglated genes 
Gene ID	HBF1V-1	HBF1V-2	HBF1V-3	HBF1V-average	WT-1	WT-2	WT-3	WT-average	Fold Changes	log2_value	p_Value	q_Value	Significant
LOC_Os12g30550	0.690069	2.53215	1.54326	1.58849	0	0	0	0	#DIV/0!	#NAME?	5e-05	0.000524216	yes
LOC_Os12g14939	13.1075	7.25531	6.08007	8.8143	0	0	0	0	#DIV/0!	#NAME?	0.00135	0.00886785	yes
LOC_Os12g08700	6.75407	5.76017	4.10305	5.53909	0	0	0	0	#DIV/0!	#NAME?	5e-05	0.000524216	yes
LOC_Os12g02140	6.12378	7.67769	7.23829	7.01325	0	0	0	0	#DIV/0!	#NAME?	5e-05	0.000524216	yes
LOC_Os11g45550	2.92764	4.1553	1.39288	2.82528	0	0	0	0	#DIV/0!	#NAME?	5e-05	0.000524216	yes
LOC_Os11g41770	1.3961	1.39462	1.4609	1.41721	0	0	0	0	#DIV/0!	#NAME?	5e-05	0.000524216	yes
LOC_Os11g26570	2.36261	2.05096	3.84998	2.75452	0	0	0	0	#DIV/0!	#NAME?	5e-05	0.000524216	yes
LOC_Os10g39044	1.08006	4.53895	5.70558	3.77486	0	0	0	0	#DIV/0!	#NAME?	0.0001	0.000978499	yes
LOC_Os10g35080	2.49425	1.61499	1.80452	1.97125	0	0	0	0	#DIV/0!	#NAME?	5e-05	0.000524216	yes
LOC_Os08g08130	9.6297	10.9156	14.4784	11.6746	0	0	0	0	#DIV/0!	#NAME?	5e-05	0.000524216	yes
LOC_Os08g07090	3.31179	3.73123	4.37757	3.80686	0	0	0	0	#DIV/0!	#NAME?	5e-05	0.000524216	yes
LOC_Os06g37700	1.02372	3.98607	2.54506	2.51829	0	0	0	0	#DIV/0!	#NAME?	5e-05	0.000524216	yes
LOC_Os06g03200	7.46466	3.31625	5.55814	5.44635	0	0	0	0	#DIV/0!	#NAME?	5e-05	0.000524216	yes
LOC_Os06g02040	2.07675	2.08267	1.39625	1.85189	0	0	0	0	#DIV/0!	#NAME?	5e-05	0.000524216	yes
LOC_Os05g50390	2.20042	2.62329	2.19836	2.34069	0	0	0	0	#DIV/0!	#NAME?	5e-05	0.000524216	yes
LOC_Os05g31670	9.01413	3.21546	6.57484	6.26815	0	0	0	0	#DIV/0!	#NAME?	5e-05	0.000524216	yes
LOC_Os04g18950	2.83328	4.11809	1.43793	2.79643	0	0	0	0	#DIV/0!	#NAME?	5e-05	0.000524216	yes
LOC_Os04g11200	6.2567	3.26678	3.83266	4.45204	0	0	0	0	#DIV/0!	#NAME?	5e-05	0.000524216	yes
LOC_Os03g57720	1.82049	3.41052	1.7863	2.3391	0	0	0	0	#DIV/0!	#NAME?	5e-05	0.000524216	yes
LOC_Os03g43100	9.2715	5.80174	7.20933	7.42752	0	0	0	0	#DIV/0!	#NAME?	5e-05	0.000524216	yes
LOC_Os02g58750	3.5471	10.3137	17.2861	10.3823	0	0	0	0	#DIV/0!	#NAME?	5e-05	0.000524216	yes
LOC_Os02g04780	2.08099	0.991895	1.24684	1.43991	0	0	0	0	#DIV/0!	#NAME?	5e-05	0.000524216	yes
LOC_Os01g42210	6.17304	2.34547	4.46713	4.32855	0	0	0	0	#DIV/0!	#NAME?	5e-05	0.000524216	yes
LOC_Os01g36850	5.29765	6.93393	8.3499	6.86049	0	0	0	0	#DIV/0!	#NAME?	5e-05	0.000524216	yes
LOC_Os01g15740	3.1736	1.62225	3.08147	2.62577	0	0	0	0	#DIV/0!	#NAME?	5e-05	0.000524216	yes
LOC_Os05g01140	102.19	116.238	107.044	108.491	0.323383	1.20322	1.26471	0.930439	116.602	6.86544	5e-05	0.000524216	yes
LOC_Os07g05840	19.1876	19.5407	15.2461	17.9914	0	0.258302	0.228063	0.162122	110.974	6.79409	0.00265	0.0153394	yes
LOC_Os07g14600	23.9493	12.2724	15.3787	17.2002	0.195219	0.571581	0.126166	0.297656	57.7855	5.85263	0.00265	0.0153394	yes
LOC_Os12g27220	155.522	150.15	99.4034	135.025	0.0824504	1.82822	8.3592	3.42329	39.4431	5.3017	5e-05	0.000524216	yes
LOC_Os04g41620	11.1308	7.83962	22.5502	13.8402	0.419634	0.633541	0	0.351058	39.4243	5.30101	5e-05	0.000524216	yes
LOC_Os12g13910	76.1337	35.0552	46.3018	52.4969	0.663562	2.80376	1.11081	1.52605	34.4005	5.10436	5e-05	0.000524216	yes
LOC_Os02g43330	17.2789	11.5761	16.0467	14.9672	0.749733	0.694004	0	0.481246	31.1009	4.95889	5e-05	0.000524216	yes
LOC_Os12g43440	16.3559	9.15161	13.8346	13.114	0.273346	0.536548	0.592168	0.467354	28.0601	4.81045	0.00265	0.0153394	yes
LOC_Os09g15670	70.163	28.8943	35.7507	44.936	2.69349	1.51572	0.704354	1.63786	27.4358	4.77799	5e-05	0.000524216	yes
LOC_Os09g26920	5.00727	2.12745	3.62824	3.58765	0.0690419	0.297602	0.0410565	0.1359	26.3992	4.72242	5e-05	0.000524216	yes
LOC_Os01g01840	68.5717	75.5374	28.3634	57.4908	2.26463	1.54576	2.80987	2.20675	26.0522	4.70334	5e-05	0.000524216	yes
LOC_Os08g08440	51.742	24.8243	29.7963	35.4542	1.82963	1.54639	0.995568	1.4572	24.3304	4.60469	5e-05	0.000524216	yes
LOC_Os10g35070	152.88	143.603	149.525	148.67	5.2949	8.21127	5.15016	6.21878	23.9066	4.57933	5e-05	0.000524216	yes
LOC_Os12g16080	11.1929	12.1107	10.6186	11.3074	0.287244	0.558538	0.650683	0.498822	22.6682	4.5026	5e-05	0.000524216	yes
LOC_Os04g08560	12.7168	7.70053	6.50206	8.97313	0.197988	0.697731	0.320858	0.405526	22.1271	4.46775	5e-05	0.000524216	yes
LOC_Os06g14670	8.44496	4.39025	8.81274	7.21598	0.133516	0.508805	0.336929	0.326417	22.1066	4.46641	0.00265	0.0153394	yes
LOC_Os07g10850	1.78958	1.37632	1.46511	1.54367	0.015723	0.0741497	0.122754	0.0708757	21.78	4.44493	5e-05	0.000524216	yes
LOC_Os11g22449	18.6926	33.056	13.5096	21.7528	0.712736	0.324597	2.14948	1.06227	20.4777	4.35598	5e-05	0.000524216	yes
LOC_Os03g51920	32.9699	22.1725	22.5277	25.89	1.22379	1.31856	1.39704	1.31313	19.7163	4.30131	5e-05	0.000524216	yes
LOC_Os04g21350	19.0429	17.189	28.527	21.5863	1.85219	0.962643	0.531211	1.11535	19.3538	4.27455	5e-05	0.000524216	yes
LOC_Os10g32810	47.0322	43.8807	31.1721	40.695	2.38927	2.01586	1.983	2.12938	19.1112	4.25635	5e-05	0.000524216	yes
LOC_Os04g12970	1.77588	1.56495	26.9856	10.1088	0.506426	1.01985	0.0662099	0.530828	19.0435	4.25123	5e-05	0.000524216	yes
LOC_Os12g27254	30.9208	48.2033	31.0341	36.7194	0.106743	0.605085	5.20891	1.97358	18.6055	4.21765	5e-05	0.000524216	yes
LOC_Os02g10120	406.562	320.795	270.855	332.737	12.4571	29.2677	12.9207	18.2152	18.267	4.19117	5e-05	0.000524216	yes
LOC_Os04g17660	45.5651	48.2674	40.0674	44.6333	2.56491	3.01256	1.77778	2.45175	18.2047	4.18624	5e-05	0.000524216	yes
LOC_Os06g44260	12.1995	8.65034	4.42479	8.42488	0.478631	0.447881	0.494309	0.473607	17.7888	4.15289	0.00015	0.00139194	yes
LOC_Os03g61160	3.76639	3.964	4.53896	4.08978	0.289493	0.0868975	0.335527	0.237306	17.2342	4.10721	0.0002	0.00178563	yes
LOC_Os02g04760	7.76998	4.30927	9.33941	7.13956	0.615934	0.148104	0.490369	0.418136	17.0747	4.09379	0.00265	0.0153394	yes
LOC_Os11g02540	14.2797	14.9698	15.9259	15.0585	0.0960627	1.37563	1.28466	0.918783	16.3896	4.03471	5e-05	0.000524216	yes
LOC_Os10g21860	5.97459	3.04875	1.7565	3.59328	0.24817	0	0.419207	0.222459	16.1525	4.01369	0.00265	0.0153394	yes
LOC_Os10g26910	0.594982	0.92588	2.30831	1.27639	0	0.138422	0.101848	0.08009	15.9369	3.9943	0.0002	0.00178563	yes
LOC_Os05g41070	209.822	191.743	206.579	202.715	12.8806	14.3994	10.905	12.7284	15.9262	3.99334	5e-05	0.000524216	yes
LOC_Os08g07080	165.715	190.082	275.27	210.356	0.885861	7.68812	31.7726	13.4489	15.6411	3.96727	5e-05	0.000524216	yes
LOC_Os05g48650	13.9638	4.05835	6.80194	8.2747	0.305601	1.25532	0.153939	0.57162	14.4759	3.85558	0.00025	0.0021617	yes
LOC_Os02g15860	55.2859	28.3685	34.2335	39.2959	1.36066	5.65491	1.24822	2.7546	14.2656	3.83447	0.0027	0.0155748	yes
LOC_Os05g16430	1.32163	2.17498	3.35242	2.28301	0.0876774	0.193552	0.213616	0.164949	13.8407	3.79085	5e-05	0.000524216	yes
LOC_Os01g41720	4.10459	3.36194	4.38859	3.95171	0.0742509	0.51551	0.284475	0.291412	13.5606	3.76134	5e-05	0.000524216	yes
LOC_Os08g36860	46.3918	44.5498	42.7141	44.5519	1.78772	5.80873	2.33617	3.31087	13.4563	3.7502	5e-05	0.000524216	yes
LOC_Os12g06280	5.9777	2.32876	3.51278	3.93975	0.373981	0	0.512333	0.295438	13.3353	3.73718	0.00265	0.0153394	yes
LOC_Os04g43390	45.9561	64.1651	86.7851	65.6354	2.47807	7.10764	5.49168	5.0258	13.0597	3.70705	5e-05	0.000524216	yes
LOC_Os12g02470	7.33102	12.3453	10.7474	10.1412	0.109717	0.119461	2.10951	0.779563	13.0088	3.70142	5e-05	0.000524216	yes
LOC_Os07g03040	8.33431	7.7595	7.31886	7.80422	0.439697	1.00901	0.359211	0.60264	12.9501	3.69489	5e-05	0.000524216	yes
LOC_Os06g35960	21.6294	12.626	14.151	16.1354	1.42315	1.54407	0.852066	1.27309	12.6742	3.66382	5e-05	0.000524216	yes
LOC_Os01g28500	19.1428	11.7447	25.4135	18.767	1.90802	1.39771	1.15695	1.48756	12.616	3.65718	5e-05	0.000524216	yes
LOC_Os03g60580	112.844	95.5226	87.3147	98.5606	9.19695	11.1545	3.46785	7.93978	12.4135	3.63384	5e-05	0.000524216	yes
LOC_Os06g13720	3.51895	2.45167	3.38721	3.11928	0.217328	0.33021	0.218664	0.255401	12.2133	3.61038	0.0003	0.00252864	yes
LOC_Os07g05940	6.7027	1.57206	3.0173	3.76402	0.512195	0.303263	0.111567	0.309008	12.181	3.60656	5e-05	0.000524216	yes
LOC_Os02g52780	41.061	29.2103	33.5707	34.614	3.28283	3.5014	1.96285	2.9157	11.8716	3.56944	5e-05	0.000524216	yes
LOC_Os11g04150	7.14464	5.54831	5.4745	6.05582	0.138415	0.802734	0.590632	0.510594	11.8603	3.56807	5e-05	0.000524216	yes
LOC_Os05g06920	312.93	265.626	162.853	247.136	13.6863	35.7349	13.903	21.1081	11.7081	3.54944	5e-05	0.000524216	yes
LOC_Os03g16170	87.2624	52.541	59.4741	66.4258	6.30393	7.00072	3.86322	5.72263	11.6076	3.53699	5e-05	0.000524216	yes
LOC_Os05g12630	10.0511	4.64831	6.73159	7.14368	0.851858	0.42464	0.585825	0.620774	11.5077	3.52453	5e-05	0.000524216	yes
LOC_Os01g71670	3.79481	1.20471	4.18248	3.06067	0.63313	0.171531	0	0.268221	11.411	3.51235	0.00515	0.0260108	yes
LOC_Os05g01330	19.4985	16.9732	12.1252	16.199	2.29736	1.66397	0.306077	1.42247	11.3879	3.50943	5e-05	0.000524216	yes
LOC_Os05g46480	17.1734	10.2665	16.5507	14.6635	2.07455	1.65961	0.152626	1.29559	11.318	3.50055	5e-05	0.000524216	yes
LOC_Os07g23640	7.8429	9.68459	14.5754	10.701	0.494538	1.47743	0.869645	0.947204	11.2975	3.49792	5e-05	0.000524216	yes
LOC_Os12g29160	2.14295	3.95225	1.86541	2.65353	0.534981	0.181111	0	0.238697	11.1167	3.47466	0.00395	0.0210608	yes
LOC_Os08g09420	1.93597	1.63069	1.47166	1.67944	0.142318	0.250045	0.0689912	0.153785	10.9207	3.449	0.00435	0.0227213	yes
LOC_Os01g61700	15.2029	28.1415	10.7434	18.0293	1.10465	1.86989	2.06373	1.67942	10.7354	3.4243	5e-05	0.000524216	yes
LOC_Os04g55570	2.49213	3.77568	3.94811	3.40531	0.234105	0.499538	0.220529	0.318057	10.7066	3.42043	5e-05	0.000524216	yes
LOC_Os05g42070	8.38451	7.27957	10.1673	8.61048	0.277237	1.4511	0.711787	0.813373	10.5861	3.4041	5e-05	0.000524216	yes
LOC_Os01g10320	4.54938	3.076	3.97225	3.86588	0.467475	0.251297	0.388285	0.369019	10.4761	3.38903	5e-05	0.000524216	yes
LOC_Os06g12455	12.5713	14.1483	21.9947	16.2381	0.528888	1.43058	2.70665	1.55537	10.44	3.38405	5e-05	0.000524216	yes
LOC_Os06g48300	25.6843	32.3524	27.5468	28.5278	3.67879	3.10383	1.71279	2.8318	10.0741	3.33258	5e-05	0.000524216	yes
LOC_Os08g24770	2.16471	4.46567	0.970227	2.53353	0.181645	0.494543	0.0909681	0.255719	9.90748	3.30852	5e-05	0.000524216	yes
LOC_Os02g53130	5.12777	5.52018	1.82149	4.15648	0.774248	0.378256	0.113855	0.42212	9.84668	3.29964	5e-05	0.000524216	yes
LOC_Os03g22634	79.0743	89.4675	100.959	89.8334	1.70832	18.414	7.57401	9.2321	9.73055	3.28252	5e-05	0.000524216	yes
LOC_Os09g09930	47.9616	58.2405	48.9505	51.7175	4.0503	6.93491	5.10253	5.36258	9.64415	3.26965	5e-05	0.000524216	yes
LOC_Os02g07830	12.5386	12.9527	15.8229	13.7714	0.960588	2.5049	0.850634	1.43871	9.57205	3.25883	5e-05	0.000524216	yes
LOC_Os01g74450	58.1431	45.4621	41.8666	48.4906	4.30657	7.4976	3.41786	5.07401	9.55666	3.25651	5e-05	0.000524216	yes
LOC_Os01g04590	10.2191	8.02429	10.9273	9.72357	0.989553	1.38422	0.678984	1.01759	9.55549	3.25633	5e-05	0.000524216	yes
LOC_Os08g37020	11.3222	22.6157	17.4239	17.1206	1.24241	1.81781	2.4075	1.82258	9.39361	3.23168	0.0001	0.000978499	yes
LOC_Os02g43640	5.67666	1.13249	1.26539	2.69151	0.279387	0.376247	0.207625	0.287753	9.35354	3.22551	0.00695	0.0329677	yes
LOC_Os01g72210	4.02999	4.51357	4.36847	4.30401	0.302407	0.549035	0.561337	0.470926	9.13946	3.19211	0.00995	0.0436543	yes
LOC_Os11g37970	6.50892	4.50569	8.06657	6.3604	0.63866	1.22476	0.225286	0.696235	9.13542	3.19147	0.0007	0.00517985	yes
LOC_Os08g04430	257.26	197.661	198.405	217.775	23.4235	26.3403	21.8461	23.87	9.12338	3.18957	5e-05	0.000524216	yes
LOC_Os09g10340	1.13889	3.46131	0.87019	1.82346	0.291684	0.0574975	0.253831	0.201004	9.07176	3.18138	0.00455	0.0235519	yes
LOC_Os01g62770	2.22658	2.04203	2.70736	2.32532	0.265498	0.212641	0.301736	0.259958	8.94498	3.16108	5e-05	0.000524216	yes
LOC_Os09g36680	385.269	418.642	308.462	370.791	32.6036	28.5054	66.265	42.458	8.73312	3.1265	5e-05	0.000524216	yes
LOC_Os06g37690	3.23993	9.82226	8.30571	7.12263	0.684752	1.10744	0.684453	0.825548	8.62776	3.10899	5e-05	0.000524216	yes
LOC_Os05g49170	13.913	8.43527	9.6137	10.654	1.25621	1.23308	1.23718	1.24216	8.57699	3.10047	5e-05	0.000524216	yes
LOC_Os05g12040	2.04004	1.9511	0.654023	1.54839	0	0.259286	0.286165	0.181817	8.5162	3.09021	0.0083	0.0378889	yes
LOC_Os03g51350	2.23393	1.82689	4.04611	2.70231	0.693398	0.26012	0	0.317839	8.50213	3.08782	0.0053	0.0265882	yes
LOC_Os06g46460	56.7179	60.7884	33.9612	50.4892	7.09323	5.60993	5.57232	6.09183	8.28802	3.05103	5e-05	0.000524216	yes
LOC_Os07g02460	12.9774	5.78259	9.34567	9.36854	1.36624	1.6467	0.45435	1.15576	8.10596	3.01898	0.0001	0.000978499	yes
LOC_Os06g21140	208.881	180.54	171.392	186.938	21.2167	26.9458	21.1701	23.1109	8.08874	3.01591	5e-05	0.000524216	yes
LOC_Os08g04560	13.6307	8.37374	8.95464	10.3197	1.08862	2.40652	0.339062	1.27807	8.07444	3.01336	5e-05	0.000524216	yes
LOC_Os04g24510	4.93839	9.79762	1.78998	5.50866	0.924555	0	1.12372	0.682758	8.06825	3.01226	5e-05	0.000524216	yes
LOC_Os01g43580	11.4301	9.41488	15.4088	12.0846	0.993114	2.28578	1.23923	1.50604	8.02409	3.00433	5e-05	0.000524216	yes
LOC_Os04g58050	3.44819	2.94742	4.09312	3.49624	0.156697	0.5036	0.648438	0.436245	8.0144	3.0026	0.0001	0.000978499	yes
LOC_Os03g19290	4.38551	3.37935	3.72491	3.82993	1.03667	0.259081	0.142964	0.479573	7.98613	2.99749	0.00225	0.0134619	yes
LOC_Os06g18990	8.66351	10.0327	12.4476	10.3813	0.283907	2.7596	0.859953	1.30115	7.97856	2.99612	5e-05	0.000524216	yes
LOC_Os04g41680	1.4639	2.18216	6.76614	3.47073	0.849762	0.217494	0.24004	0.435765	7.96468	2.99362	0.00125	0.00836437	yes
LOC_Os07g23120	99.7851	55.0933	47.8112	67.5632	6.93933	8.88823	10.046	8.6245	7.83387	2.96972	5e-05	0.000524216	yes
LOC_Os10g33240	4.63597	2.50783	2.50064	3.21482	0.640053	0.284757	0.314275	0.413028	7.78354	2.96042	5e-05	0.000524216	yes
LOC_Os03g41330	93.5782	46.2756	38.4403	59.4314	9.00211	8.07396	5.90349	7.65985	7.75882	2.95584	5e-05	0.000524216	yes
LOC_Os03g22200	43.4385	28.1052	37.8096	36.4511	4.75066	5.17368	4.28292	4.73575	7.69701	2.9443	5e-05	0.000524216	yes
LOC_Os09g12290	21.6942	29.1611	18.1887	23.0146	1.96889	4.74457	2.30695	3.0068	7.65418	2.93625	5e-05	0.000524216	yes
LOC_Os01g08130	2.33342	2.04255	2.11444	2.16347	0	0.718513	0.132166	0.28356	7.62967	2.93162	0.0067	0.0320047	yes
LOC_Os09g26670	24.8466	16.2331	16.7429	19.2742	2.70927	3.36032	1.51094	2.52685	7.62776	2.93126	5e-05	0.000524216	yes
LOC_Os05g40010	72.1725	54.2351	74.3864	66.9313	7.87275	10.9913	7.55683	8.80696	7.59982	2.92597	5e-05	0.000524216	yes
LOC_Os10g33190	12.1535	10.2134	9.60281	10.6566	0.947981	1.4897	1.78114	1.40627	7.57792	2.9218	5e-05	0.000524216	yes
LOC_Os06g44190	377.637	294.323	263.499	311.82	45.1334	36.4408	42.2293	41.2678	7.55601	2.91762	5e-05	0.000524216	yes
LOC_Os03g14654	184.027	124.695	235.201	181.308	14.0514	49.0974	9.00655	24.0518	7.53823	2.91422	5e-05	0.000524216	yes
LOC_Os06g35930	5.95494	4.78239	2.939	4.55878	0.341265	0.794427	0.701424	0.612372	7.44446	2.89617	0.00135	0.00886785	yes
LOC_Os04g59540	1.69195	1.13942	1.79512	1.54216	0.108007	0.363407	0.150404	0.207273	7.44024	2.89535	5e-05	0.000524216	yes
LOC_Os07g47100	37.0401	32.365	37.9633	35.7895	3.33616	6.38394	4.89084	4.87031	7.34851	2.87745	5e-05	0.000524216	yes
LOC_Os02g51760	3.85879	4.48858	5.1664	4.50459	0.159594	0.970204	0.713852	0.61455	7.3299	2.87379	5e-05	0.000524216	yes
LOC_Os01g12920	32.0938	19.0975	17.9055	23.0323	3.04371	3.95763	2.49594	3.16576	7.27544	2.86303	5e-05	0.000524216	yes
LOC_Os09g28620	54.924	47.0901	25.3866	42.4669	3.33504	8.14624	6.26874	5.91667	7.1775	2.84348	5e-05	0.000524216	yes
LOC_Os10g33990	60.0575	43.8761	32.7668	45.5668	11.8817	4.46233	2.95495	6.43301	7.08328	2.82442	5e-05	0.000524216	yes
LOC_Os04g17100	248.808	214.363	230.566	231.245	22.7563	47.4953	28.5492	32.9336	7.02155	2.81179	5e-05	0.000524216	yes
LOC_Os01g09540	108.056	71.4412	87.7463	89.0811	5.9433	19.4042	12.7563	12.7012	7.0136	2.81015	5e-05	0.000524216	yes
LOC_Os01g40094	76.8555	33.4364	77.9694	62.7538	8.04439	13.3088	5.50817	8.95379	7.00863	2.80913	5e-05	0.000524216	yes
LOC_Os02g01590	210.656	109.036	189.148	169.613	22.2084	37.828	13.2574	24.4313	6.94245	2.79545	5e-05	0.000524216	yes
LOC_Os08g08970	0.402029	3.07878	6.2819	3.25424	0.760213	0.667085	0	0.475766	6.84	2.774	0.00145	0.00940377	yes
LOC_Os06g49660	1.46117	1.15518	2.61946	1.74527	0	0.541817	0.224243	0.255353	6.83473	2.77288	0.00175	0.0109652	yes
LOC_Os07g36400	1.36451	1.02694	1.40413	1.26519	0	0.377095	0.178365	0.185153	6.83321	2.77257	0.0017	0.0107201	yes
LOC_Os06g06250	19.2093	5.7587	15.125	13.3644	1.10782	3.70977	1.08152	1.96637	6.79648	2.76478	5e-05	0.000524216	yes
LOC_Os01g45460	8.88809	14.1078	6.47725	9.82437	0.140936	2.76734	1.56838	1.49222	6.58373	2.71891	5e-05	0.000524216	yes
LOC_Os06g01340	6.08775	4.42032	3.52791	4.67866	0.21367	1.46856	0.463085	0.715106	6.54261	2.70987	0.00175	0.0109652	yes
LOC_Os02g54140	5.39374	3.18271	6.30421	4.96022	0.426311	1.73028	0.159137	0.771909	6.42591	2.6839	0.00025	0.0021617	yes
LOC_Os11g24120	6.75867	4.74584	4.27048	5.25833	1.05583	0.387716	1.02698	0.823507	6.38529	2.67475	5e-05	0.000524216	yes
LOC_Os11g03300	4.73116	6.54337	11.6597	7.64474	1.13055	1.86379	0.628928	1.20775	6.32974	2.66214	5e-05	0.000524216	yes
LOC_Os12g26290	10.9981	12.2876	22.1337	15.1398	0.978124	4.19607	2.03023	2.40147	6.30439	2.65635	5e-05	0.000524216	yes
LOC_Os01g03310	195.998	243.583	157.182	198.921	17.2761	45.4165	33.1097	31.9341	6.22911	2.63903	5e-05	0.000524216	yes
LOC_Os03g14420	1.92581	0.917174	1.86662	1.56987	0.221404	0.391774	0.144129	0.252435	6.21891	2.63666	0.0026	0.0151325	yes
LOC_Os09g09944	31.9309	21.7875	19.5814	24.4333	3.059	4.40603	4.34175	3.93559	6.20829	2.63419	5e-05	0.000524216	yes
LOC_Os03g63330	13.6697	12.7463	10.1054	12.1738	1.71948	2.37214	1.80354	1.96505	6.19516	2.63114	5e-05	0.000524216	yes
LOC_Os07g10840	278.717	139.11	201.864	206.564	35.157	38.0294	28.0493	33.7452	6.12129	2.61383	5e-05	0.000524216	yes
LOC_Os01g60600	4.66036	3.67316	2.91616	3.74989	0.293643	0.128456	1.41772	0.613274	6.11454	2.61225	5e-05	0.000524216	yes
LOC_Os12g25160	18.2092	16.247	9.90202	14.7861	1.00094	2.20817	4.06179	2.42363	6.10081	2.609	0.0096	0.0425212	yes
LOC_Os10g09240	24.3954	13.7355	11.5106	16.5472	4.66359	2.56688	0.944325	2.72493	6.07252	2.60229	5e-05	0.000524216	yes
LOC_Os03g13540	21.2569	21.1015	23.9189	22.0924	1.96977	5.15652	3.83667	3.65432	6.04556	2.59588	5e-05	0.000524216	yes
LOC_Os04g12530	34.9703	35.9738	26.3025	32.4155	3.73093	7.70035	4.78046	5.40391	5.99853	2.58461	5e-05	0.000524216	yes
LOC_Os01g21250	1980.56	2655.1	1572.51	2069.39	225.241	460.28	349.808	345.11	5.99632	2.58408	5e-05	0.000524216	yes
LOC_Os12g40260	6.64386	1.72071	1.69276	3.35244	0.604902	0.745659	0.329182	0.559915	5.98741	2.58193	0.0001	0.000978499	yes
LOC_Os06g33330	14.5318	22.0954	12.9238	16.517	1.93804	3.52133	2.83766	2.76568	5.97213	2.57825	5e-05	0.000524216	yes
LOC_Os03g36530	4.20205	3.49039	1.10287	2.93177	0.640715	0.456241	0.377652	0.491536	5.96451	2.5764	5e-05	0.000524216	yes
LOC_Os08g15050	14.8189	10.0848	9.64784	11.5172	1.7442	2.04586	2.0616	1.95055	5.90459	2.56183	5e-05	0.000524216	yes
LOC_Os04g53750	5.94223	6.35468	8.10753	6.80148	0.697	1.67113	1.09971	1.15595	5.88389	2.55677	5e-05	0.000524216	yes
LOC_Os01g58194	15.5576	11.3932	15.9717	14.3075	2.41351	2.87392	2.08877	2.45873	5.81906	2.54078	5e-05	0.000524216	yes
LOC_Os01g70540	8.88921	7.39301	6.06715	7.44979	1.05391	1.85303	0.938351	1.28176	5.81216	2.53907	5e-05	0.000524216	yes
LOC_Os04g38042	5.24245	5.93131	7.18286	6.11887	0.477988	1.64023	1.05599	1.05807	5.78305	2.53183	5e-05	0.000524216	yes
LOC_Os01g46970	18.079	17.0962	26.6232	20.5994	2.3074	4.29992	4.10213	3.56982	5.77043	2.52868	5e-05	0.000524216	yes
LOC_Os07g01340	3.5598	3.80951	2.05615	3.14182	0.449212	0.836607	0.355127	0.546982	5.74392	2.52204	5e-05	0.000524216	yes
LOC_Os04g39930	0.735282	1.6109	0.974975	1.10705	0.121747	0.267596	0.19689	0.195411	5.66524	2.50214	0.00055	0.00423759	yes
LOC_Os08g34240	4.60284	1.95288	2.82676	3.12749	0.70908	0.825752	0.130193	0.555008	5.63504	2.49442	5e-05	0.000524216	yes
LOC_Os01g62760	87.3697	40.3747	51.0837	59.6094	11.2969	12.0784	8.37341	10.5829	5.63261	2.4938	5e-05	0.000524216	yes
LOC_Os01g19970	17.1356	18.209	15.4861	16.9436	1.90694	2.9649	4.16468	3.01217	5.62505	2.49186	5e-05	0.000524216	yes
LOC_Os03g42710	7.97591	6.00112	4.44427	6.14043	1.79067	0.973694	0.537315	1.10056	5.57937	2.4801	5e-05	0.000524216	yes
LOC_Os01g40280	16.725	21.0669	16.0063	17.9327	2.56236	5.49442	1.62276	3.22651	5.55792	2.47455	5e-05	0.000524216	yes
LOC_Os01g03320	55.8728	125.403	50.0843	77.1199	3.9894	11.7054	26.1247	13.9398	5.53235	2.46789	5e-05	0.000524216	yes
LOC_Os06g15730	4.33543	5.44098	5.58555	5.12065	0.710135	0.867676	1.22695	0.934921	5.47709	2.45341	5e-05	0.000524216	yes
LOC_Os04g48070	4.08756	4.23513	3.69811	4.00693	0.652947	1.02119	0.53271	0.735615	5.44705	2.44548	5e-05	0.000524216	yes
LOC_Os06g10750	2.61461	1.56897	5.1541	3.11256	0.553486	0.750611	0.414211	0.572769	5.43423	2.44207	5e-05	0.000524216	yes
LOC_Os02g51040	3.37919	0.233113	1.56282	1.72504	0	0.697023	0.256426	0.317817	5.42778	2.44036	0.0033	0.0182569	yes
LOC_Os12g02330	155.457	123.154	136.846	138.485	20.4021	33.1651	23.056	25.5411	5.42205	2.43884	5e-05	0.000524216	yes
LOC_Os01g11600	68.221	70.133	103.716	80.6901	11.0464	20.5591	13.6142	15.0732	5.35322	2.4204	5e-05	0.000524216	yes
LOC_Os08g26840	12.3824	8.38248	11.1619	10.6422	1.47042	1.79396	2.71533	1.99324	5.33915	2.41662	5e-05	0.000524216	yes
LOC_Os01g32364	9.89613	10.15	7.58982	9.21197	1.1206	2.17891	1.88947	1.72966	5.32588	2.41302	5e-05	0.000524216	yes
LOC_Os03g12700	107.518	89.837	74.7447	90.6998	11.3732	24.1389	15.671	17.0611	5.31618	2.41039	5e-05	0.000524216	yes
LOC_Os03g24610	2.75254	1.08037	1.93145	1.92146	0.48245	0.287145	0.316911	0.362169	5.30542	2.40747	0.00325	0.0180327	yes
LOC_Os05g49700	51.9045	22.6094	28.5022	34.3387	6.69856	7.18774	5.57443	6.48691	5.29354	2.40423	5e-05	0.000524216	yes
LOC_Os02g13800	58.9788	36.8046	42.9873	46.2569	8.79712	11.7691	5.6511	8.7391	5.2931	2.40411	5e-05	0.000524216	yes
LOC_Os01g67630	24.7449	13.2865	15.1371	17.7228	3.57528	3.33711	3.18977	3.36739	5.26307	2.39591	5e-05	0.000524216	yes
LOC_Os06g24404	2.34303	1.37821	2.30272	2.00799	0.268638	0.704249	0.172722	0.38187	5.25831	2.3946	0.00035	0.00288958	yes
LOC_Os07g48460	2.31234	2.6423	2.97182	2.64215	0.718699	0.485129	0.305954	0.503261	5.25006	2.39234	5e-05	0.000524216	yes
LOC_Os09g30130	2.77447	5.33813	2.25573	3.45611	0.38149	1.21978	0.384351	0.661875	5.2217	2.38452	5e-05	0.000524216	yes
LOC_Os02g52010	3.4783	1.29536	1.49261	2.08876	0.116704	0.645538	0.445285	0.402509	5.18935	2.37555	0.0011	0.0075203	yes
LOC_Os03g56930	6.44761	3.06348	4.92634	4.81248	0.751122	1.40289	0.637541	0.930517	5.17183	2.37068	5e-05	0.000524216	yes
LOC_Os01g31360	10.7003	15.5807	17.1076	14.4628	1.39233	5.1785	1.83007	2.8003	5.16473	2.3687	5e-05	0.000524216	yes
LOC_Os05g46340	34.2836	32.6877	22.8274	29.9329	4.6429	6.83119	5.92836	5.80081	5.16012	2.3674	5e-05	0.000524216	yes
LOC_Os06g09980	7.06035	4.60078	3.29131	4.98414	0.82915	1.45396	0.617183	0.966763	5.15549	2.36611	5e-05	0.000524216	yes
LOC_Os03g55030	13.9014	12.3925	5.78842	10.6941	1.31186	3.71219	1.21095	2.07833	5.14553	2.36331	5e-05	0.000524216	yes
LOC_Os03g09930	7.13077	6.54195	7.52185	7.06485	1.0504	1.50246	1.57836	1.37707	5.13035	2.35905	5e-05	0.000524216	yes
LOC_Os07g43290	8.47055	5.09157	4.6935	6.08521	1.54889	0.761205	1.26017	1.19009	5.11324	2.35423	5e-05	0.000524216	yes
LOC_Os03g29190	84.6836	96.1955	64.1336	81.6709	17.7581	12.9286	17.3464	16.011	5.10092	2.35075	5e-05	0.000524216	yes
LOC_Os01g50110	3.60015	3.53404	0.987195	2.70713	0.63731	0.960639	0	0.53265	5.08238	2.3455	0.0007	0.00517985	yes
LOC_Os08g02500	4.67543	3.7688	3.45911	3.96778	1.04591	0.804927	0.493538	0.78146	5.07739	2.34409	5e-05	0.000524216	yes
LOC_Os04g50700	8.83282	4.06004	6.80477	6.56588	1.44882	1.49086	0.940229	1.2933	5.07684	2.34393	0.0001	0.000978499	yes
LOC_Os05g38530	11.6367	10.7362	11.897	11.4233	2.21209	2.69728	1.85446	2.25461	5.06664	2.34103	5e-05	0.000524216	yes
LOC_Os10g28680	1.68616	0.832063	1.33646	1.28489	0.25633	0.276436	0.228819	0.253862	5.06137	2.33953	0.00415	0.0218986	yes
LOC_Os06g21400	216.499	123.34	63.8407	134.56	15.7336	36.1565	27.9332	26.6078	5.05716	2.33833	5e-05	0.000524216	yes
LOC_Os10g38080	7.72143	2.58568	5.10042	5.13584	0.827767	1.38768	0.831404	1.01562	5.05685	2.33824	5e-05	0.000524216	yes
LOC_Os12g02420	15.3792	22.8315	23.0917	20.4341	2.14336	4.70812	5.31989	4.05712	5.0366	2.33245	5e-05	0.000524216	yes
LOC_Os04g47650	19.6682	17.9041	11.628	16.4001	3.34415	4.01508	2.46183	3.27369	5.00967	2.32472	5e-05	0.000524216	yes
LOC_Os08g38590	6.66164	7.61274	4.06815	6.11418	0.254218	2.19929	1.21364	1.22238	5.00187	2.32246	5e-05	0.000524216	yes
LOC_Os06g36070	24.3059	14.1685	17.8102	18.7616	4.00947	4.13911	3.13502	3.7612	4.9882	2.31851	5e-05	0.000524216	yes
LOC_Os03g37520	8.24465	10.6015	4.87199	7.90604	0.421461	1.70426	2.63329	1.58634	4.98382	2.31726	0.00185	0.0114745	yes
LOC_Os08g10500	233.147	146.709	161.495	180.45	33.8517	40.893	34.191	36.3119	4.96945	2.31309	5e-05	0.000524216	yes
LOC_Os09g27670	11.2834	9.3149	16.5128	12.3704	1.99125	3.92788	1.57638	2.4985	4.95113	2.30775	5e-05	0.000524216	yes
LOC_Os07g04990	78.8597	85.0361	55.9979	73.2979	6.05315	22.5129	15.8504	14.8055	4.95072	2.30764	5e-05	0.000524216	yes
LOC_Os08g33710	69.5512	50.6417	44.204	54.799	8.62427	16.8785	7.75432	11.0857	4.94322	2.30545	5e-05	0.000524216	yes
LOC_Os12g39360	47.5136	69.5259	10.6685	42.5693	12.1272	4.20332	9.53822	8.62292	4.93676	2.30357	5e-05	0.000524216	yes
LOC_Os03g58300	1.42078	7.61125	2.10276	3.7116	0.493095	0.50018	1.28807	0.760448	4.88081	2.28712	5e-05	0.000524216	yes
LOC_Os04g12499	34.0704	41.0283	30.8218	35.3068	4.8626	8.999	7.88707	7.24956	4.8702	2.28398	5e-05	0.000524216	yes
LOC_Os01g39020	1.61194	2.09331	2.72207	2.14244	0.356017	0.647497	0.317608	0.440374	4.86505	2.28245	0.00015	0.00139194	yes
LOC_Os09g24800	8.01081	4.13739	2.8171	4.98843	0.403475	1.54639	1.13779	1.02922	4.84681	2.27704	5e-05	0.000524216	yes
LOC_Os09g27680	23.3228	23.6539	52.0337	33.0035	4.54559	13.7525	2.1683	6.82211	4.83773	2.27433	5e-05	0.000524216	yes
LOC_Os01g03180	7.38509	5.70663	6.77991	6.62388	0.66808	1.94391	1.50974	1.37391	4.82119	2.26939	5e-05	0.000524216	yes
LOC_Os02g47980	14.5345	8.18063	8.73889	10.4847	3.15974	1.70239	1.68109	2.18107	4.80714	2.26517	5e-05	0.000524216	yes
LOC_Os01g60910	10.9096	15.4717	14.3003	13.5605	1.97009	3.91209	2.58669	2.82296	4.80365	2.26414	5e-05	0.000524216	yes
LOC_Os11g26760	3.36008	3.33388	4.74954	3.8145	0.524084	1.49528	0.36673	0.795365	4.79591	2.26181	0.00205	0.0124641	yes
LOC_Os09g30458	3.37891	2.54282	2.49718	2.8063	0.808144	0.475201	0.480757	0.588034	4.77234	2.2547	5e-05	0.000524216	yes
LOC_Os07g03880	1.35358	2.83774	2.28999	2.16044	0.199271	0.942782	0.231225	0.45776	4.71959	2.23866	5e-05	0.000524216	yes
LOC_Os12g13890	28.7242	14.4458	29.0505	24.0735	1.02341	8.64044	5.6593	5.10772	4.71316	2.2367	5e-05	0.000524216	yes
LOC_Os03g44380	4.23301	2.55622	3.7153	3.50151	0.504549	1.15445	0.571161	0.743388	4.71021	2.23579	5e-05	0.000524216	yes
LOC_Os03g12260	19.3752	13.7739	7.99814	13.7158	3.49848	3.7834	1.49128	2.92439	4.69014	2.22963	5e-05	0.000524216	yes
LOC_Os08g01910	5.54188	1.73717	2.28765	3.1889	0.986323	0.371019	0.682465	0.679936	4.69	2.22959	0.00205	0.0124641	yes
LOC_Os03g13550	7.50546	8.07285	11.4256	9.00132	1.84137	2.10094	1.82538	1.92256	4.68194	2.22711	5e-05	0.000524216	yes
LOC_Os03g02750	10.0871	2.71196	5.79694	6.19868	0.971958	1.72364	1.29703	1.33088	4.65758	2.21958	5e-05	0.000524216	yes
LOC_Os01g12770	46.5827	38.6703	23.2764	36.1765	5.00835	11.157	7.37496	7.84677	4.61037	2.20488	5e-05	0.000524216	yes
LOC_Os01g58640	13.0658	16.7581	10.2723	13.3654	1.21924	4.69894	2.7816	2.89993	4.60887	2.20441	5e-05	0.000524216	yes
LOC_Os01g69200	4.02401	1.40854	2.30455	2.57903	0.373931	0.935917	0.368906	0.559584	4.60883	2.2044	5e-05	0.000524216	yes
LOC_Os01g03390	59.4807	57.0981	74.4321	63.6703	13.362	15.7461	12.4522	13.8535	4.59597	2.20038	5e-05	0.000524216	yes
LOC_Os02g36490	43.7545	49.3977	53.5627	48.905	6.92174	14.5108	10.4997	10.6441	4.59456	2.19993	5e-05	0.000524216	yes
LOC_Os08g34550	2.61478	0.966917	1.11898	1.56689	0.222672	0.550696	0.253243	0.342203	4.57883	2.19498	0.0001	0.000978499	yes
LOC_Os01g07170	8.73357	11.7153	12.8821	11.1103	2.14016	2.69977	2.4582	2.43271	4.56705	2.19126	5e-05	0.000524216	yes
LOC_Os11g07922	72.2298	91.0027	73.2342	78.8222	10.8155	19.6546	21.3795	17.2832	4.56063	2.18923	5e-05	0.000524216	yes
LOC_Os11g28104	3.58969	2.15118	3.17436	2.97174	0.418734	0.55932	0.977393	0.651816	4.55917	2.18877	5e-05	0.000524216	yes
LOC_Os11g13670	1.65072	1.62128	2.53205	1.93468	0.560086	0.146901	0.567453	0.424813	4.55419	2.18719	0.0022	0.0132259	yes
LOC_Os09g28630	190.619	116.153	101.295	136.022	29.0977	36.1841	24.4688	29.9169	4.54666	2.18481	5e-05	0.000524216	yes
LOC_Os01g18860	1.59971	1.50116	1.632	1.57762	0.271453	0.612077	0.158674	0.347402	4.54119	2.18308	0.00095	0.00664723	yes
LOC_Os07g41400	133.284	99.2544	98.3292	110.289	24.2689	24.1563	24.5445	24.3233	4.53429	2.18088	5e-05	0.000524216	yes
LOC_Os11g18194	19.986	21.1322	22.6052	21.2411	2.24176	7.06206	4.78587	4.69656	4.52269	2.17718	5e-05	0.000524216	yes
LOC_Os09g26200	2.40471	1.78628	2.99387	2.39495	0.621759	0.82171	0.151148	0.531539	4.50569	2.17175	0.00575	0.0283582	yes
LOC_Os03g57640	11.1401	6.74497	21.8226	13.2359	3.43873	4.25484	1.12702	2.9402	4.5017	2.17047	5e-05	0.000524216	yes
LOC_Os02g35000	1.19738	1.30192	1.43818	1.31249	0.274463	0.471858	0.130193	0.292171	4.4922	2.16742	0.00205	0.0124641	yes
LOC_Os02g49986	3.69941	2.17734	1.64218	2.50631	0.847962	0.108507	0.718528	0.558332	4.48892	2.16637	0.0025	0.014701	yes
LOC_Os03g02460	5.10018	3.07073	3.74811	3.97301	0.917517	0.798335	0.954531	0.890128	4.46341	2.15815	5e-05	0.000524216	yes
LOC_Os04g34250	6.6978	6.43238	10.2659	7.79868	0.91167	2.49093	1.84779	1.75013	4.45606	2.15577	5e-05	0.000524216	yes
LOC_Os01g58100	23.3714	23.275	23.5142	23.3868	0.613735	6.05725	9.10319	5.25806	4.4478	2.1531	5e-05	0.000524216	yes
LOC_Os11g37260	8.31906	8.63506	11.6211	9.52506	1.77932	2.66218	2.01243	2.15131	4.42756	2.14651	5e-05	0.000524216	yes
LOC_Os07g28340	3.44169	4.84972	2.50101	3.59748	0.436622	0.371821	1.64146	0.816634	4.40525	2.13922	0.0046	0.0237616	yes
LOC_Os11g42200	3.13142	0.728077	3.01003	2.28984	0.546507	1.01593	0	0.520814	4.39666	2.13641	5e-05	0.000524216	yes
LOC_Os07g49510	5.54606	6.02156	6.17721	5.91494	0.825491	2.06953	1.14203	1.34568	4.3955	2.13603	5e-05	0.000524216	yes
LOC_Os01g42090	10.9128	9.02681	8.76389	9.56784	1.68142	2.19437	2.66403	2.17994	4.38904	2.1339	5e-05	0.000524216	yes
LOC_Os06g44250	7.60153	5.73489	2.93696	5.42446	0.560615	1.66714	1.48949	1.23908	4.37781	2.13021	5e-05	0.000524216	yes
LOC_Os12g12934	32.9792	24.7042	17.1795	24.9543	5.4475	6.21445	5.45575	5.7059	4.37342	2.12876	5e-05	0.000524216	yes
LOC_Os09g31130	115.991	93.8769	70.4572	93.4417	19.4465	28.1344	16.9288	21.5032	4.34548	2.11951	5e-05	0.000524216	yes
LOC_Os05g10690	6.20108	7.92027	8.59716	7.57283	1.04456	2.26876	1.92084	1.74472	4.34043	2.11784	5e-05	0.000524216	yes
LOC_Os01g02570	5.60716	6.40596	4.77688	5.59666	1.03551	1.40681	1.43321	1.29184	4.33232	2.11514	5e-05	0.000524216	yes
LOC_Os01g71624	21.771	25.8954	25.4849	24.3838	5.7147	5.96217	5.22634	5.6344	4.32767	2.11359	5e-05	0.000524216	yes
LOC_Os12g03040	11.4808	11.885	18.6865	14.0174	2.93169	4.17417	2.61471	3.24019	4.3261	2.11307	5e-05	0.000524216	yes
LOC_Os09g16458	0.994024	1.24131	1.17027	1.1352	0.231473	0.386626	0.170682	0.262927	4.31755	2.11021	0.01085	0.0466421	yes
LOC_Os01g09500	1.51716	2.56164	2.34185	2.14022	0.230563	0.232106	1.02467	0.495778	4.31689	2.10999	0.0054	0.026999	yes
LOC_Os02g47990	1.38821	1.60282	1.65924	1.55009	0.306499	0.563831	0.207426	0.359252	4.31477	2.10928	0.00805	0.0370049	yes
LOC_Os09g28640	81.1042	59.2106	43.3476	61.2208	9.95624	20.5843	12.1928	14.2444	4.29789	2.10362	5e-05	0.000524216	yes
LOC_Os09g28210	20.7698	9.74135	14.7719	15.0944	3.91146	4.80832	1.83696	3.51891	4.28951	2.10081	5e-05	0.000524216	yes
LOC_Os03g19090	2.23262	0.964631	1.38579	1.52768	0.363761	0.480719	0.227379	0.357287	4.27578	2.09619	0.00225	0.0134619	yes
LOC_Os11g28184	3.60142	4.7139	5.20497	4.50676	0.632357	1.5022	1.03758	1.05738	4.2622	2.0916	5e-05	0.000524216	yes
LOC_Os08g38710	4.73223	7.14697	3.63284	5.17068	0.764874	1.67379	1.20289	1.21385	4.25974	2.09076	5e-05	0.000524216	yes
LOC_Os02g27100	2.2053	2.12848	2.16593	2.16657	0.26857	0.757656	0.501718	0.509315	4.25389	2.08878	0.0082	0.0375287	yes
LOC_Os07g28000	1.2177	1.39342	1.43461	1.34857	0.204269	0.357121	0.394141	0.31851	4.234	2.08202	5e-05	0.000524216	yes
LOC_Os02g04640	6.1305	8.11055	8.12858	7.45654	1.26258	2.23941	1.80845	1.77015	4.21238	2.07464	5e-05	0.000524216	yes
LOC_Os05g45440	33.8855	15.9533	16.8785	22.2391	4.92067	7.95024	3.07103	5.31398	4.18502	2.06523	5e-05	0.000524216	yes
LOC_Os02g41860	293.317	238.074	259.683	263.691	46.5606	88.1579	54.686	63.1348	4.17663	2.06234	5e-05	0.000524216	yes
LOC_Os07g23150	11.1793	8.92704	5.3037	8.47	1.69918	2.19117	2.19847	2.02961	4.17322	2.06116	5e-05	0.000524216	yes
LOC_Os01g40290	6.71824	3.09904	3.0071	4.27479	0.602928	2.11338	0.358839	1.02505	4.17032	2.06016	0.00045	0.00357292	yes
LOC_Os07g46990	11.8589	15.8769	25.6166	17.7841	4.48166	4.32866	3.98405	4.26479	4.16998	2.06004	5e-05	0.000524216	yes
LOC_Os03g14010	5.93763	3.36207	5.60207	4.96725	0.549435	1.67544	1.37198	1.19895	4.143	2.05068	5e-05	0.000524216	yes
LOC_Os12g15680	3.53858	1.19499	3.36842	2.70066	0.923832	0.974483	0.05975	0.652688	4.13775	2.04885	5e-05	0.000524216	yes
LOC_Os04g46280	2.29983	3.18832	1.38731	2.29182	0.379834	0.549998	0.741904	0.557245	4.11277	2.04011	5e-05	0.000524216	yes
LOC_Os10g25850	1.46666	3.36692	1.84013	2.22457	0.541321	0.437711	0.644113	0.541048	4.11159	2.0397	0.00735	0.0344328	yes
LOC_Os05g03070	4.32051	3.4186	3.96626	3.90179	0.937518	1.13586	0.773938	0.949104	4.11102	2.0395	0.0002	0.00178563	yes
LOC_Os04g30010	2.17462	2.25293	2.5292	2.31892	0.381715	0.889718	0.420835	0.564089	4.11091	2.03946	5e-05	0.000524216	yes
LOC_Os12g41660	17.0483	9.01805	10.5242	12.1969	4.58844	2.59659	1.76354	2.98286	4.089	2.03174	5e-05	0.000524216	yes
LOC_Os04g44500	14.4351	10.0912	14.0034	12.8432	2.46621	4.00148	2.98397	3.15056	4.07648	2.02733	5e-05	0.000524216	yes
LOC_Os11g37950	7.78104	7.05658	7.27819	7.37193	3.90752	1.08203	0.447825	1.81246	4.06736	2.0241	5e-05	0.000524216	yes
LOC_Os02g06330	50.6759	39.8368	18.6141	36.3756	9.48864	9.14417	8.23301	8.95527	4.06192	2.02216	5e-05	0.000524216	yes
LOC_Os11g02400	258.015	177.559	205.675	213.75	36.9866	73.4441	48.4711	52.9673	4.03551	2.01275	5e-05	0.000524216	yes
LOC_Os03g48780	12.9189	9.09101	11.4276	11.1458	3.31134	3.39785	1.62503	2.77807	4.01207	2.00435	5e-05	0.000524216	yes
LOC_Os06g39330	118.749	67.2219	38.9701	74.9804	21.0028	22.2894	12.8065	18.6996	4.00973	2.00351	5e-05	0.000524216	yes
LOC_Os05g16420	17.2656	22.4207	35.3674	25.0179	5.21073	4.38167	9.18817	6.26019	3.99635	1.99868	5e-05	0.000524216	yes
LOC_Os06g20820	4.07945	3.4125	8.76985	5.4206	0.465418	1.36048	2.25227	1.35939	3.98752	1.99549	0.00035	0.00288958	yes
LOC_Os03g12860	38.5936	23.8082	25.6522	29.3513	8.09337	6.99854	6.9999	7.36394	3.98581	1.99488	5e-05	0.000524216	yes
LOC_Os05g30500	18.9371	11.8871	7.77826	12.8675	2.56678	1.94758	5.19457	3.23631	3.97598	1.99131	5e-05	0.000524216	yes
LOC_Os01g52610	3.06481	4.12219	4.60596	3.93099	1.28414	1.23256	0.453445	0.99005	3.9705	1.98932	0.0002	0.00178563	yes
LOC_Os05g45770	22.1652	11.4615	11.5858	15.0708	4.24149	4.4638	2.69839	3.80123	3.96472	1.98722	5e-05	0.000524216	yes
LOC_Os07g37210	5.25215	4.19266	4.75789	4.73423	0.961405	1.47999	1.15299	1.19813	3.95135	1.98235	5e-05	0.000524216	yes
LOC_Os03g16334	50.8666	26.842	31.0304	36.2463	10.8297	8.9979	7.70024	9.17596	3.95014	1.9819	5e-05	0.000524216	yes
LOC_Os01g39970	6.32565	3.63694	4.46175	4.80811	1.61977	1.23321	0.824879	1.22595	3.92195	1.97157	5e-05	0.000524216	yes
LOC_Os11g30500	23.874	16.5388	22.5818	20.9982	4.27235	8.66832	3.13669	5.35912	3.91822	1.9702	5e-05	0.000524216	yes
LOC_Os11g24510	114.798	146.013	111.66	124.157	35.6099	21.6039	38.49	31.9013	3.89191	1.96048	5e-05	0.000524216	yes
LOC_Os01g57840	5.83617	5.51163	6.11996	5.82259	1.08371	2.19735	1.21257	1.49788	3.88722	1.95874	5e-05	0.000524216	yes
LOC_Os02g34930	24.0503	12.3297	11.3849	15.9217	4.73245	3.41359	4.1442	4.09675	3.88642	1.95844	5e-05	0.000524216	yes
LOC_Os04g32740	9.46484	11.5738	7.14441	9.39436	2.83235	2.31741	2.10294	2.41757	3.88587	1.95824	5e-05	0.000524216	yes
LOC_Os04g35864	19.5702	21.3697	24.339	21.7596	3.22658	9.21629	4.35765	5.60017	3.88552	1.95811	5e-05	0.000524216	yes
LOC_Os06g40180	1.43923	1.33619	1.08776	1.28773	0.0537064	0.64686	0.293965	0.33151	3.88444	1.9577	5e-05	0.000524216	yes
LOC_Os01g73110	28.7866	20.359	16.354	21.8332	6.85946	5.15176	4.87355	5.62826	3.87921	1.95576	5e-05	0.000524216	yes
LOC_Os07g42250	47.4617	44.8659	30.3377	40.8884	9.47966	12.2196	9.99356	10.5643	3.87043	1.9525	5e-05	0.000524216	yes
LOC_Os06g08041	1.91654	2.04654	2.36838	2.11048	0.443417	0.874184	0.321601	0.546401	3.86251	1.94954	0.00105	0.00722233	yes
LOC_Os03g31690	14.8506	14.1268	11.2416	13.4064	3.81373	3.72708	2.87287	3.47123	3.86215	1.9494	5e-05	0.000524216	yes
LOC_Os01g13120	85.5378	45.9075	34.3959	55.2804	12.9504	16.9645	13.0526	14.3225	3.85969	1.94848	5e-05	0.000524216	yes
LOC_Os12g41180	0.968292	1.73759	1.52716	1.41101	0.136802	0.633599	0.326331	0.365577	3.85968	1.94848	0.00015	0.00139194	yes
LOC_Os03g05880	8.34465	6.88101	8.93635	8.054	2.87294	1.74681	1.64067	2.0868	3.8595	1.94841	5e-05	0.000524216	yes
LOC_Os05g24650	108.979	72.7137	69.7709	83.8211	19.7176	28.9892	16.4971	21.7346	3.85657	1.94732	5e-05	0.000524216	yes
LOC_Os02g14980	12.9946	12.9697	13.2422	13.0689	2.58451	3.80155	3.79193	3.39266	3.85211	1.94564	5e-05	0.000524216	yes
LOC_Os02g06360	6.10112	4.0893	4.07349	4.75464	1.03332	1.23042	1.44284	1.23553	3.84826	1.94421	5e-05	0.000524216	yes
LOC_Os02g32580	18.855	12.851	16.016	15.9073	3.80295	5.58318	3.02056	4.13556	3.84647	1.94354	5e-05	0.000524216	yes
LOC_Os08g41880	1.29891	3.9869	1.19324	2.15968	0.0584016	0.898813	0.730937	0.562717	3.83795	1.94034	5e-05	0.000524216	yes
LOC_Os05g18470	18.0255	21.9797	21.6227	20.5427	2.5241	8.28654	5.25606	5.35557	3.83576	1.93951	5e-05	0.000524216	yes
LOC_Os11g02520	3.59932	6.02657	15.8098	8.47858	0.367564	3.39505	2.8823	2.21497	3.82785	1.93654	5e-05	0.000524216	yes
LOC_Os04g53606	5.31896	4.32783	8.64031	6.0957	2.75091	2.02989	0	1.5936	3.82511	1.9355	5e-05	0.000524216	yes
LOC_Os02g43594	1.18557	2.31513	1.79956	1.76675	0.193612	0.769155	0.424434	0.4624	3.82083	1.93389	0.00305	0.017177	yes
LOC_Os07g27350	6.2845	8.46512	8.83192	7.86051	1.80018	1.77179	2.60728	2.05975	3.81624	1.93215	5e-05	0.000524216	yes
LOC_Os07g40040	5.42122	2.3997	2.23443	3.35178	1.26571	0.930128	0.439949	0.878597	3.81492	1.93166	0.0044	0.0229131	yes
LOC_Os10g04540	2.47438	2.52638	2.7126	2.57112	0.375196	0.865569	0.781605	0.674123	3.81402	1.93131	5e-05	0.000524216	yes
LOC_Os02g04369	16.1084	12.1302	12.9127	13.7171	3.4547	3.92109	3.42598	3.60059	3.80968	1.92967	5e-05	0.000524216	yes
LOC_Os06g05940	4.63413	3.84405	3.22138	3.89985	1.6041	0.845145	0.621837	1.02369	3.8096	1.92963	5e-05	0.000524216	yes
LOC_Os02g41954	22.4565	17.9859	18.3374	19.5933	6.28862	3.89381	5.25226	5.1449	3.8083	1.92914	5e-05	0.000524216	yes
LOC_Os05g02200	11.5817	7.57089	12.1676	10.4401	2.54265	3.41113	2.28166	2.74514	3.80312	1.92718	5e-05	0.000524216	yes
LOC_Os01g52470	3.01278	2.12795	3.02247	2.72107	1.17114	0.89869	0.079348	0.716392	3.7983	1.92535	5e-05	0.000524216	yes
LOC_Os07g35510	14.8803	14.436	15.0749	14.7971	3.88923	3.76515	4.05651	3.90363	3.7906	1.92242	5e-05	0.000524216	yes
LOC_Os08g36440	3.29822	2.6547	3.80739	3.25344	0.326984	1.76394	0.4867	0.859209	3.78655	1.92088	0.00055	0.00423759	yes
LOC_Os07g03030	13.328	10.2552	13.1352	12.2395	3.58442	3.42645	2.69202	3.2343	3.78428	1.92002	5e-05	0.000524216	yes
LOC_Os06g51084	71.5949	83.3197	88.254	81.0562	18.401	22.3104	23.6614	21.4576	3.77751	1.91743	5e-05	0.000524216	yes
LOC_Os02g51110	13.8439	8.48614	8.99954	10.4432	2.96286	2.6946	2.64349	2.76699	3.77421	1.91618	5e-05	0.000524216	yes
LOC_Os10g22310	7.50628	10.4707	6.85101	8.27601	2.31106	3.46976	0.80985	2.19689	3.76715	1.91347	0.00225	0.0134619	yes
LOC_Os11g26790	3.99818	2.65225	4.85685	3.83576	1.22581	0.881156	0.972499	1.02649	3.73677	1.90179	5e-05	0.000524216	yes
LOC_Os08g31580	95.408	64.0909	70.0364	76.5118	28.9036	16.7379	15.8031	20.4816	3.73564	1.90136	5e-05	0.000524216	yes
LOC_Os12g38170	138.484	114.259	90.7071	114.483	26.289	28.7334	37.0554	30.6926	3.72999	1.89917	5e-05	0.000524216	yes
LOC_Os05g10930	88.6495	53.6287	60.936	67.7381	18.1231	18.6208	17.742	18.162	3.72966	1.89905	5e-05	0.000524216	yes
LOC_Os05g38270	7.57643	5.14549	10.2766	7.66618	1.64349	2.45666	2.08048	2.06021	3.72107	1.89572	5e-05	0.000524216	yes
LOC_Os01g32670	47.3862	28.3439	66.0013	47.2438	16.297	20.3771	1.53337	12.7359	3.7095	1.89123	5e-05	0.000524216	yes
LOC_Os11g19730	5.45059	4.82768	7.8493	6.04253	0.502825	3.2078	1.18011	1.63025	3.70651	1.89006	5e-05	0.000524216	yes
LOC_Os04g45810	289.838	215.874	238.687	248.133	56.8334	82.1207	62.1125	67.0222	3.70225	1.8884	5e-05	0.000524216	yes
LOC_Os11g31540	1.38924	0.990174	4.9787	2.4527	0.877296	1.11026	0	0.662518	3.70209	1.88834	0.00215	0.0129805	yes
LOC_Os02g48900	71.7187	57.2241	64.5308	64.4912	14.8926	22.8128	14.5793	17.4282	3.70039	1.88768	5e-05	0.000524216	yes
LOC_Os01g08140	4.34095	5.05148	6.98482	5.45909	0.799878	2.51738	1.11134	1.4762	3.69807	1.88677	0.0012	0.00808472	yes
LOC_Os10g34930	87.1576	61.1744	66.563	71.6317	35.0424	15.2777	7.81758	19.3792	3.69632	1.88609	5e-05	0.000524216	yes
LOC_Os04g12060	2.63023	2.05271	2.07611	2.25302	0.589581	0.776036	0.467172	0.61093	3.68785	1.88278	5e-05	0.000524216	yes
LOC_Os02g32380	6.02337	5.47173	5.44516	5.64675	0.436211	3.40851	0.752369	1.53236	3.685	1.88166	0.0039	0.0208527	yes
LOC_Os06g03890	5.89791	2.59207	2.89627	3.79542	0.417734	1.72233	0.950436	1.03017	3.68427	1.88138	0.01185	0.049891	yes
LOC_Os03g53520	10.8577	7.80636	7.36646	8.67683	2.20668	3.13836	1.73185	2.35896	3.67824	1.87902	5e-05	0.000524216	yes
LOC_Os08g07690	11.36	9.3266	6.83887	9.17515	2.0372	3.09858	2.3511	2.49563	3.67649	1.87833	5e-05	0.000524216	yes
LOC_Os01g02600	10.3318	13.1252	14.6139	12.6903	2.24164	4.66766	3.45694	3.45541	3.67259	1.87679	5e-05	0.000524216	yes
LOC_Os11g42510	58.5216	61.4485	49.0239	56.3313	11.7243	19.4312	14.9302	15.3619	3.66695	1.87458	5e-05	0.000524216	yes
LOC_Os03g15460	3.34404	5.70526	3.14853	4.06594	1.00776	1.24823	1.07149	1.10916	3.66578	1.87412	0.0002	0.00178563	yes
LOC_Os09g27580	30.5006	30.2694	26.3451	29.0383	7.43231	5.58069	10.7565	7.92318	3.66498	1.87381	5e-05	0.000524216	yes
LOC_Os05g08480	19.4304	15.9783	3.1506	12.8531	3.69242	4.31963	2.5273	3.51312	3.6586	1.87129	5e-05	0.000524216	yes
LOC_Os08g32980	52.2564	36.0697	35.6884	41.3382	15.3664	9.65285	8.94367	11.321	3.65146	1.86848	5e-05	0.000524216	yes
LOC_Os01g10140	2.7171	2.70452	2.60844	2.67669	0.559935	0.966301	0.673562	0.733266	3.65037	1.86804	5e-05	0.000524216	yes
LOC_Os03g58940	13.7027	9.56567	11.864	11.7108	3.38191	3.71826	2.52536	3.20851	3.64992	1.86786	5e-05	0.000524216	yes
LOC_Os01g13690	456.567	329.267	305.002	363.612	58.9157	151.232	88.8531	99.6668	3.64828	1.86721	5e-05	0.000524216	yes
LOC_Os02g10630	2.12914	3.04724	2.7958	2.65739	0.517752	0.916384	0.75131	0.728482	3.64785	1.86705	5e-05	0.000524216	yes
LOC_Os05g40384	3.69824	2.05051	1.76358	2.50411	0.909992	0.914297	0.237429	0.68724	3.64372	1.86541	0.0001	0.000978499	yes
LOC_Os04g12080	2.05824	2.90434	3.15504	2.70587	0.511795	1.12573	0.59163	0.743051	3.64157	1.86456	5e-05	0.000524216	yes
LOC_Os06g43350	15.1599	9.12578	12.4273	12.2377	3.16812	3.55296	3.37229	3.36445	3.63736	1.86288	5e-05	0.000524216	yes
LOC_Os07g40230	14.1697	16.9444	15.6789	15.5977	7.97885	1.40736	3.49482	4.29368	3.63271	1.86104	5e-05	0.000524216	yes
LOC_Os01g52240	106.51	32.5717	98.3417	79.1412	11.3142	35.5722	18.5499	21.8121	3.62832	1.8593	5e-05	0.000524216	yes
LOC_Os03g02710	8.85873	8.82028	11.8167	9.83192	1.92448	3.528	2.74476	2.73241	3.59826	1.8473	5e-05	0.000524216	yes
LOC_Os02g05920	1.74835	2.84099	2.79379	2.46104	0.306613	1.30022	0.446445	0.684425	3.59578	1.8463	5e-05	0.000524216	yes
LOC_Os03g11950	2.22646	2.15047	1.6383	2.00508	1.08452	0.519601	0.0716831	0.558601	3.58947	1.84377	0.0007	0.00517985	yes
LOC_Os07g43390	6.12384	6.03577	5.57686	5.91216	1.7535	1.54251	1.64567	1.64722	3.58917	1.84365	5e-05	0.000524216	yes
LOC_Os10g29390	2.08967	1.28195	1.61144	1.66102	0.615215	0.273794	0.503627	0.464212	3.57815	1.83921	0.0059	0.0289633	yes
LOC_Os06g35050	2.57953	1.45384	3.15661	2.39666	0.42695	0.856243	0.726926	0.67004	3.57689	1.83871	5e-05	0.000524216	yes
LOC_Os08g13420	1.64237	1.45028	1.82304	1.63857	0.298583	0.935313	0.140764	0.45822	3.57595	1.83832	5e-05	0.000524216	yes
LOC_Os07g48980	4.64352	2.97111	4.74806	4.1209	1.60245	0.413201	1.44411	1.15325	3.57329	1.83725	5e-05	0.000524216	yes
LOC_Os03g14400	15.1282	12.5109	10.2757	12.6383	3.52843	4.28057	2.8072	3.53873	3.57142	1.83649	5e-05	0.000524216	yes
LOC_Os07g06700	9.5473	16.796	2.87904	9.74077	0.564449	3.42417	4.19903	2.72921	3.56908	1.83555	0.0002	0.00178563	yes
LOC_Os01g42860	37.1265	49.5943	76.39	54.3703	17.2092	25.0632	3.45766	15.2434	3.56681	1.83464	5e-05	0.000524216	yes
LOC_Os02g30100	3.35692	3.32066	2.255	2.97753	1.03171	0.970075	0.503828	0.835205	3.56503	1.83391	5e-05	0.000524216	yes
LOC_Os12g05420	51.7496	56.9333	63.1224	57.2684	13.3308	17.978	17.1918	16.1669	3.54232	1.8247	5e-05	0.000524216	yes
LOC_Os04g37619	6.54367	6.51255	6.94039	6.66554	2.09857	2.32249	1.23585	1.88564	3.5349	1.82167	5e-05	0.000524216	yes
LOC_Os04g58030	1.99309	1.31578	2.14044	1.81644	0.540008	0.154286	0.851397	0.51523	3.52549	1.81782	0.00035	0.00288958	yes
LOC_Os03g46420	1.39985	1.85278	2.10066	1.78443	0.288606	0.760386	0.479548	0.509513	3.50223	1.80827	0.0052	0.0261985	yes
LOC_Os04g23440	73.7461	57.9035	50.1795	60.6097	17.0383	18.0888	16.8403	17.3225	3.4989	1.8069	5e-05	0.000524216	yes
LOC_Os12g08930	5.37179	4.81176	13.0458	7.74311	2.89121	2.82108	0.934056	2.21545	3.49505	1.80531	0.0002	0.00178563	yes
LOC_Os02g12440	1.87387	2.14874	1.62919	1.88393	0.521008	0.645889	0.450217	0.539038	3.49499	1.80529	5e-05	0.000524216	yes
LOC_Os10g11140	55.6168	60.2883	57.2233	57.7095	8.60443	22.8801	18.123	16.5358	3.48997	1.80321	5e-05	0.000524216	yes
LOC_Os02g12420	1.77076	2.79671	2.18018	2.24922	0.627663	0.486185	0.822762	0.645537	3.48426	1.80085	5e-05	0.000524216	yes
LOC_Os02g02540	4.45138	4.95995	3.8653	4.42554	0.667744	1.85776	1.28581	1.27044	3.48347	1.80053	5e-05	0.000524216	yes
LOC_Os07g44160	20.1638	15.1982	16.9341	17.432	4.85373	6.29743	3.88211	5.01109	3.47868	1.79854	5e-05	0.000524216	yes
LOC_Os12g43940	0.695823	1.5578	1.25107	1.16823	0.0548468	0.452854	0.499798	0.335833	3.4786	1.79851	0.0057	0.0281645	yes
LOC_Os07g37550	213.73	123.207	196.491	177.809	35.7452	78.9566	38.6444	51.1154	3.47858	1.7985	5e-05	0.000524216	yes
LOC_Os04g35880	11.341	11.5315	12.247	11.7065	1.58746	5.4053	3.1398	3.37752	3.466	1.79327	5e-05	0.000524216	yes
LOC_Os01g21420	15.2024	15.6889	15.6881	15.5265	3.22727	6.04327	4.16858	4.47971	3.46596	1.79325	5e-05	0.000524216	yes
LOC_Os03g05290	131.038	75.2039	92.4669	99.5695	28.2862	33.3816	24.5237	28.7305	3.46564	1.79312	5e-05	0.000524216	yes
LOC_Os03g26490	12.018	6.63386	7.33353	8.66179	3.08835	2.39154	2.0184	2.49943	3.46551	1.79306	5e-05	0.000524216	yes
LOC_Os04g44510	10.3343	7.23941	10.8064	9.46004	2.80157	2.93128	2.48857	2.74047	3.45198	1.78742	5e-05	0.000524216	yes
LOC_Os04g33660	34.7944	41.3475	47.4451	41.1957	5.56035	20.607	9.6824	11.9499	3.44737	1.78549	5e-05	0.000524216	yes
LOC_Os03g38350	7.82217	4.46299	3.18598	5.15705	1.24041	1.97699	1.27279	1.49673	3.44554	1.78473	0.00035	0.00288958	yes
LOC_Os06g39240	4.70394	0.929418	13.9903	6.54121	2.85132	2.60662	0.239731	1.89923	3.44414	1.78415	0.0003	0.00252864	yes
LOC_Os07g03900	1.48257	1.7258	1.49144	1.5666	0.275611	0.913797	0.177975	0.455794	3.43708	1.78119	5e-05	0.000524216	yes
LOC_Os08g44770	14.7895	17.2621	22.9419	18.3312	5.50842	6.04752	4.47883	5.34493	3.42964	1.77806	5e-05	0.000524216	yes
LOC_Os04g51660	16.8378	10.7575	8.26849	11.9546	3.49593	4.3707	2.638	3.50154	3.4141	1.7715	5e-05	0.000524216	yes
LOC_Os07g03025	6.7988	4.79343	5.95107	5.84777	1.2312	2.47726	1.43212	1.71353	3.4127	1.77092	5e-05	0.000524216	yes
LOC_Os01g62810	7.86526	8.94126	8.71884	8.50845	1.15452	4.08919	2.24241	2.49537	3.40969	1.76964	5e-05	0.000524216	yes
LOC_Os04g51610	38.18	35.762	41.139	38.3603	6.79929	16.3004	10.7041	11.268	3.40436	1.76739	5e-05	0.000524216	yes
LOC_Os04g46160	6.22511	5.89556	4.62183	5.58083	1.5592	1.8955	1.46439	1.6397	3.40357	1.76705	0.0001	0.000978499	yes
LOC_Os03g58320	6.36629	16.5601	49.4433	24.1232	1.87946	6.38645	12.9985	7.08814	3.40332	1.76694	5e-05	0.000524216	yes
LOC_Os05g15510	17.3546	20.2116	15.537	17.7011	3.444	6.3409	5.82194	5.20228	3.40257	1.76662	5e-05	0.000524216	yes
LOC_Os01g50050	61.3583	61.1924	58.9951	60.5152	8.62236	27.5378	17.2318	17.7973	3.40025	1.76564	5e-05	0.000524216	yes
LOC_Os01g59000	7.91269	5.61007	5.56594	6.3629	2.24769	1.73529	1.63145	1.87148	3.39993	1.76551	5e-05	0.000524216	yes
LOC_Os02g43820	7.72259	3.30636	4.24854	5.0925	2.08091	1.61109	0.808229	1.50008	3.39482	1.76334	5e-05	0.000524216	yes
LOC_Os02g11640	109.71	88.027	50.0882	82.6084	14.5145	36.6739	22.096	24.4281	3.3817	1.75774	5e-05	0.000524216	yes
LOC_Os08g14000	3.32104	2.14651	2.60827	2.69194	0.421789	1.49758	0.472236	0.797203	3.37673	1.75563	0.0007	0.00517985	yes
LOC_Os01g02590	11.1882	11.8258	14.9377	12.6506	2.98092	4.47377	3.7981	3.75093	3.37266	1.75388	5e-05	0.000524216	yes
LOC_Os03g27190	24.1759	19.0504	23.6218	22.2827	3.64394	10.3099	5.87896	6.61093	3.37058	1.753	5e-05	0.000524216	yes
LOC_Os01g32380	7.41407	5.61419	3.63552	5.55459	1.35029	0.508692	3.08783	1.64894	3.36858	1.75214	0.0021	0.012726	yes
LOC_Os06g49200	8.64941	8.82797	9.31598	8.93112	2.19012	3.36742	2.39774	2.65176	3.368	1.75189	5e-05	0.000524216	yes
LOC_Os01g12680	9.6492	6.35581	6.2669	7.42397	2.08018	2.33746	2.22696	2.21487	3.35188	1.74497	5e-05	0.000524216	yes
LOC_Os08g42590	462.751	557.563	467.886	496.067	110.075	197.142	137.596	148.271	3.34568	1.7423	5e-05	0.000524216	yes
LOC_Os09g25330	3.18717	4.37839	4.56074	4.0421	1.07273	1.42744	1.1253	1.20849	3.34475	1.7419	5e-05	0.000524216	yes
LOC_Os09g26210	6.88648	6.87701	3.75268	5.83872	1.89139	1.59401	1.75925	1.74822	3.33981	1.73977	5e-05	0.000524216	yes
LOC_Os07g22930	90.6393	94.9605	109.751	98.4502	16.0465	43.4577	29.074	29.526	3.33436	1.73741	5e-05	0.000524216	yes
LOC_Os02g37180	4.80915	5.02023	8.93996	6.25645	2.89059	1.50109	1.24252	1.87806	3.33134	1.7361	0.0001	0.000978499	yes
LOC_Os02g03570	20.3697	13.9176	14.1531	16.1468	5.4761	5.45509	3.61235	4.84785	3.33071	1.73583	5e-05	0.000524216	yes
LOC_Os03g10100	61.7164	40.9114	32.5139	45.0473	18.4279	13.2091	8.97947	13.5389	3.32725	1.73433	5e-05	0.000524216	yes
LOC_Os09g28340	9.50452	5.62225	6.06611	7.0643	3.27891	1.47096	1.62344	2.12444	3.32525	1.73347	5e-05	0.000524216	yes
LOC_Os03g12990	32.4995	57.3392	52.0881	47.3089	6.60275	20.9083	15.2129	14.2413	3.32195	1.73203	5e-05	0.000524216	yes
LOC_Os02g56900	70.4645	53.9561	53.2831	59.2346	18.4598	21.0434	14.0594	17.8542	3.31768	1.73018	5e-05	0.000524216	yes
LOC_Os01g10680	43.5777	25.769	23.5194	30.9554	11.7829	8.82548	7.39583	9.33474	3.31615	1.72951	5e-05	0.000524216	yes
LOC_Os02g36150	11.2702	9.02045	8.88084	9.72384	2.04874	4.33812	2.4286	2.93849	3.30913	1.72645	5e-05	0.000524216	yes
LOC_Os10g26620	168.334	165.403	166.45	166.729	49.0764	55.9342	46.1811	50.3972	3.3083	1.72609	5e-05	0.000524216	yes
LOC_Os06g49210	2.10295	2.26694	2.59631	2.32207	0.280995	1.10462	0.720391	0.702	3.30779	1.72587	5e-05	0.000524216	yes
LOC_Os06g04480	85.1881	71.5347	53.1302	69.951	17.3505	23.1654	23.0101	21.1753	3.30342	1.72396	5e-05	0.000524216	yes
LOC_Os12g29400	12.6641	7.39253	8.93519	9.66396	3.27328	2.55048	2.97126	2.93167	3.2964	1.72089	5e-05	0.000524216	yes
LOC_Os11g07270	1.2378	1.65019	1.06376	1.31725	0.137812	0.537701	0.523623	0.399712	3.2955	1.7205	5e-05	0.000524216	yes
LOC_Os01g41710	42.1357	19.2852	39.2832	33.5681	7.39196	15.6055	7.5614	10.1863	3.29542	1.72046	5e-05	0.000524216	yes
LOC_Os03g18680	54.5922	40.4527	48.1905	47.7451	12.3364	16.3353	14.7981	14.4899	3.29506	1.72031	5e-05	0.000524216	yes
LOC_Os11g07930	56.1109	72.8189	51.5645	60.1647	13.3603	25.2343	16.2962	18.2969	3.28825	1.71732	5e-05	0.000524216	yes
LOC_Os07g35280	1.11606	1.14922	1.46553	1.2436	0.401695	0.348604	0.384742	0.378347	3.28693	1.71674	0.00055	0.00423759	yes
LOC_Os05g12320	15.5613	8.28007	16.0018	13.2811	1.36813	7.41055	3.34585	4.04151	3.28617	1.7164	5e-05	0.000524216	yes
LOC_Os01g68020	46.7782	40.0901	32.5624	39.8102	12.4548	14.3693	9.58315	12.1357	3.28042	1.71388	5e-05	0.000524216	yes
LOC_Os08g29600	74.023	63.3414	47.7029	61.6891	12.7297	25.5865	18.1097	18.8086	3.27983	1.71362	5e-05	0.000524216	yes
LOC_Os11g47453	3.56144	2.34854	1.70131	2.53709	0.394778	1.56048	0.36905	0.774768	3.27464	1.71134	0.00125	0.00836437	yes
LOC_Os12g39400	1.26694	1.32395	1.75184	1.44758	0.624844	0.625061	0.0766507	0.442185	3.2737	1.71092	0.00425	0.0223067	yes
LOC_Os10g04450	3.67388	2.43166	3.69818	3.26791	0.329694	1.97479	0.693479	0.999322	3.27013	1.70934	5e-05	0.000524216	yes
LOC_Os02g13965	3.11913	4.69819	4.11613	3.97782	0.843197	0.979099	1.83231	1.2182	3.26533	1.70722	5e-05	0.000524216	yes
LOC_Os03g01880	26.0436	28.5061	35.6227	30.0575	5.90225	11.5151	10.3061	9.24114	3.25257	1.70158	5e-05	0.000524216	yes
LOC_Os09g16449	0.93343	1.38896	1.16401	1.16213	0.268145	0.38194	0.422408	0.357497	3.25074	1.70077	5e-05	0.000524216	yes
LOC_Os04g33110	68.0627	54.75	57.3992	60.0707	13.6458	27.6538	14.1536	18.4844	3.24981	1.70035	5e-05	0.000524216	yes
LOC_Os05g45070	5.35101	5.26648	4.73633	5.11794	2.10681	1.92038	0.706485	1.57789	3.24353	1.69756	5e-05	0.000524216	yes
LOC_Os07g36230	8.19795	3.94877	4.19895	5.44855	2.00132	2.14893	0.889367	1.67987	3.24344	1.69752	5e-05	0.000524216	yes
LOC_Os09g29540	8.00739	7.63958	9.43105	8.35934	2.41926	2.74279	2.5753	2.57912	3.24116	1.69651	5e-05	0.000524216	yes
LOC_Os06g12310	81.7691	52.1324	66.6101	66.8372	22.947	25.4303	13.5075	20.6283	3.24007	1.69603	5e-05	0.000524216	yes
LOC_Os03g09910	3.88848	5.45907	3.09905	4.14887	1.95477	1.40413	0.484277	1.28106	3.23862	1.69538	5e-05	0.000524216	yes
LOC_Os03g11910	3.23534	3.11991	3.04379	3.13301	0.867199	1.11388	0.921997	0.967692	3.23761	1.69493	5e-05	0.000524216	yes
LOC_Os08g02070	8.8895	11.1015	12.9581	10.983	3.43621	2.27223	4.47038	3.39294	3.23702	1.69467	5e-05	0.000524216	yes
LOC_Os06g50960	11.1132	8.39733	5.89776	8.46944	2.92857	2.55072	2.37526	2.61818	3.23486	1.6937	5e-05	0.000524216	yes
LOC_Os06g05550	2.8406	1.29739	4.10734	2.74844	0.426223	1.65229	0.475715	0.85141	3.2281	1.69069	5e-05	0.000524216	yes
LOC_Os03g04110	112.825	108.564	98.4378	106.609	30.0411	39.2235	29.973	33.0792	3.22284	1.68833	5e-05	0.000524216	yes
LOC_Os04g52390	17.6738	22.769	20.5872	20.3433	4.66781	8.56983	5.70129	6.31298	3.22246	1.68816	5e-05	0.000524216	yes
LOC_Os06g04070	210.278	134.823	102.421	149.174	44.583	61.0777	33.2584	46.3064	3.22146	1.68771	5e-05	0.000524216	yes
LOC_Os03g03980	7.17447	4.17928	3.50231	4.95202	1.53412	1.98355	1.09458	1.53741	3.22101	1.68751	0.0008	0.00577117	yes
LOC_Os01g62290	5.34747	4.06319	5.12751	4.84606	1.22851	1.74358	1.54315	1.50508	3.2198	1.68697	5e-05	0.000524216	yes
LOC_Os07g04040	2.77222	3.48374	2.64327	2.96641	0.874291	1.21997	0.673215	0.922491	3.21565	1.68511	5e-05	0.000524216	yes
LOC_Os04g54830	14.7665	19.0183	13.2286	15.6711	5.57274	4.43547	4.61817	4.87546	3.21428	1.6845	5e-05	0.000524216	yes
LOC_Os01g51060	9.08473	7.61946	5.08144	7.26188	2.43196	2.74347	1.62364	2.26636	3.2042	1.67997	5e-05	0.000524216	yes
LOC_Os03g08900	2.83118	2.37496	1.45628	2.22081	0.448038	1.44335	0.191157	0.694182	3.19918	1.6777	0.0001	0.000978499	yes
LOC_Os06g12460	33.537	26.5648	24.6398	28.2472	4.74448	10.5306	11.2237	8.83294	3.19794	1.67714	5e-05	0.000524216	yes
LOC_Os06g11980	7.84249	4.69135	4.69235	5.74207	2.41774	1.81	1.16528	1.79767	3.19417	1.67544	0.0001	0.000978499	yes
LOC_Os01g42030	8.49038	10.1059	9.11326	9.2365	2.8972	3.12026	2.65831	2.89192	3.1939	1.67532	5e-05	0.000524216	yes
LOC_Os03g02040	5.71808	2.44642	4.10029	4.08826	0.458902	2.77083	0.611611	1.28045	3.19283	1.67484	0.0002	0.00178563	yes
LOC_Os02g30320	141.098	137.179	92.5844	123.621	27.494	60.7667	28.0537	38.7715	3.18845	1.67285	5e-05	0.000524216	yes
LOC_Os05g48150	1.37371	0.991847	1.10645	1.15733	0.326816	0.644326	0.118518	0.36322	3.18631	1.67189	0.00065	0.00486534	yes
LOC_Os05g26840	40.7663	21.2418	20.3163	27.4415	13.8708	6.44349	5.52406	8.61277	3.18614	1.67181	5e-05	0.000524216	yes
LOC_Os10g33540	2.90177	1.34828	1.53664	1.9289	0.643791	0.698786	0.474599	0.605725	3.18445	1.67104	0.00015	0.00139194	yes
LOC_Os09g25810	14.0569	5.53446	13.8486	11.1466	1.93951	5.43845	3.1726	3.51685	3.16948	1.66425	5e-05	0.000524216	yes
LOC_Os03g27230	5.7069	3.7085	7.55364	5.65635	0.82572	2.72083	1.81306	1.78654	3.16609	1.6627	5e-05	0.000524216	yes
LOC_Os12g12880	7.45158	4.65867	8.05728	6.72251	2.01658	2.17344	2.18067	2.12356	3.16568	1.66251	5e-05	0.000524216	yes
LOC_Os04g43200	7.66666	4.6658	5.9105	6.08099	3.25746	2.2711	0.238708	1.92242	3.1632	1.66138	5e-05	0.000524216	yes
LOC_Os07g49460	1.37763	1.23388	1.08687	1.23279	0.305673	0.497838	0.366293	0.389935	3.16153	1.66063	5e-05	0.000524216	yes
LOC_Os12g34510	10.3327	5.27497	9.62112	8.40961	3.8989	1.70096	2.38927	2.66304	3.1579	1.65896	5e-05	0.000524216	yes
LOC_Os01g04050	26.9384	46.7954	21.3276	31.6871	4.4583	11.9465	13.7268	10.0439	3.15486	1.65758	5e-05	0.000524216	yes
LOC_Os06g10510	20.1247	11.5619	12.7814	14.8227	4.02245	5.88443	4.19431	4.7004	3.1535	1.65695	5e-05	0.000524216	yes
LOC_Os01g18230	7.16199	4.87252	4.26079	5.43177	3.16227	0.844591	1.16518	1.72401	3.15066	1.65565	0.00395	0.0210608	yes
LOC_Os05g47540	26.1322	31.7919	27.5436	28.4893	7.20159	9.68536	10.2417	9.04288	3.15047	1.65556	5e-05	0.000524216	yes
LOC_Os05g47545	26.1322	31.7919	27.5436	28.4893	7.20159	9.68536	10.2417	9.04288	3.15047	1.65556	5e-05	0.000524216	yes
LOC_Os01g01890	2.452	2.81525	1.9026	2.38995	0.512019	1.26719	0.499483	0.759565	3.14647	1.65373	5e-05	0.000524216	yes
LOC_Os08g33820	316.985	200.71	360.14	292.612	51.4876	151.218	77.1131	93.2731	3.13715	1.64945	5e-05	0.000524216	yes
LOC_Os02g36000	8.91059	7.07612	5.69271	7.22647	1.79834	1.69265	3.42487	2.30529	3.13473	1.64835	0.00095	0.00664723	yes
LOC_Os11g33450	2.73099	1.63378	4.10739	2.82406	0.716431	1.62837	0.359434	0.901411	3.13293	1.64751	0.00295	0.0167317	yes
LOC_Os05g10670	15.9558	8.58488	11.0743	11.8717	5.68447	2.69192	3.02403	3.80014	3.12402	1.6434	5e-05	0.000524216	yes
LOC_Os06g46900	3.44922	2.43472	2.28379	2.72258	0.904434	0.971999	0.739168	0.871867	3.1227	1.64279	5e-05	0.000524216	yes
LOC_Os07g08390	72.074	53.6623	52.3387	59.3584	22.539	18.7287	15.7676	19.0117	3.1222	1.64256	5e-05	0.000524216	yes
LOC_Os09g17146	0.797983	0.875276	2.20049	1.29125	0.419123	0.685441	0.137545	0.414036	3.11869	1.64094	0.003	0.0169578	yes
LOC_Os05g48900	18.68	7.04433	12.2788	12.6677	1.20084	8.61244	2.37631	4.0632	3.11767	1.64047	5e-05	0.000524216	yes
LOC_Os07g02120	2.08479	0.981794	1.76306	1.60988	0.35858	0.419376	0.771416	0.516458	3.11716	1.64023	0.00125	0.00836437	yes
LOC_Os07g40290	5.82821	3.46461	3.71635	4.33639	2.37053	1.19709	0.609777	1.39247	3.11417	1.63885	5e-05	0.000524216	yes
LOC_Os01g17396	2.67367	3.30273	3.39177	3.12273	0.427349	1.8516	0.729791	1.00291	3.11367	1.63861	5e-05	0.000524216	yes
LOC_Os11g24500	12.5575	10.2619	9.78369	10.8677	4.26458	3.18698	3.02655	3.4927	3.11155	1.63763	5e-05	0.000524216	yes
LOC_Os09g26660	19.56	11.8928	18.4742	16.6423	4.5756	6.88076	4.59471	5.35036	3.1105	1.63715	5e-05	0.000524216	yes
LOC_Os01g10890	103.546	142.307	147.713	131.189	16.093	65.8411	44.8255	42.2532	3.10483	1.63451	5e-05	0.000524216	yes
LOC_Os03g22620	4.93805	6.09102	7.16933	6.06613	0.874876	2.62151	2.37552	1.9573	3.09923	1.63191	5e-05	0.000524216	yes
LOC_Os02g34860	9.58127	6.59834	9.46399	8.54787	2.09648	3.66767	2.51247	2.75887	3.09832	1.63149	5e-05	0.000524216	yes
LOC_Os11g37960	19.8277	17.3739	23.853	20.3515	6.98209	6.63181	6.0994	6.5711	3.09712	1.63093	5e-05	0.000524216	yes
LOC_Os05g44300	86.2002	49.8929	39.7017	58.5982	19.8035	18.9951	17.9976	18.9321	3.09518	1.63003	5e-05	0.000524216	yes
LOC_Os08g27030	17.6765	19.3712	17.5738	18.2072	6.31717	6.1178	5.26178	5.89892	3.08653	1.62598	5e-05	0.000524216	yes
LOC_Os04g40670	11.5944	12.3367	7.94103	10.624	3.9941	3.38581	2.9501	3.44333	3.08539	1.62545	5e-05	0.000524216	yes
LOC_Os01g53240	13.642	11.7479	11.5387	12.3095	6.05258	3.21055	2.70963	3.99092	3.08438	1.62499	5e-05	0.000524216	yes
LOC_Os03g02670	25.5998	23.6379	22.6391	23.9589	4.44786	10.4962	8.41829	7.78744	3.07661	1.62134	5e-05	0.000524216	yes
LOC_Os03g50280	7.93349	3.82176	5.85859	5.87128	1.59667	2.69425	1.4355	1.90881	3.07588	1.621	5e-05	0.000524216	yes
LOC_Os02g28340	3.48523	2.11467	1.27372	2.29121	0.869593	0.856243	0.508848	0.744895	3.07588	1.621	0.0003	0.00252864	yes
LOC_Os01g12900	1.34179	1.47408	1.3833	1.39972	0.332879	0.517826	0.51667	0.455792	3.07096	1.61869	0.00685	0.0325774	yes
LOC_Os01g17330	1.89302	0.823617	8.71385	3.81016	1.65151	1.847	0.22649	1.24167	3.06858	1.61757	5e-05	0.000524216	yes
LOC_Os05g04830	59.2913	44.1234	41.8555	48.4234	15.4698	15.6868	16.2121	15.7895	3.06681	1.61673	5e-05	0.000524216	yes
LOC_Os10g38580	13.5433	5.83118	10.7913	10.0553	1.68581	4.96432	3.20718	3.28577	3.06026	1.61365	5e-05	0.000524216	yes
LOC_Os06g49880	16.7151	9.64976	9.17427	11.8464	5.0586	2.99052	3.56814	3.87242	3.05917	1.61314	5e-05	0.000524216	yes
LOC_Os04g51040	1.24226	1.34242	1.53746	1.37405	0.467919	0.535191	0.344558	0.449223	3.05873	1.61293	0.0001	0.000978499	yes
LOC_Os06g13870	2.98694	1.11422	1.4006	1.83392	0.64826	0.713912	0.437732	0.599968	3.0567	1.61197	0.0062	0.0300985	yes
LOC_Os04g47670	3.70453	4.37849	5.22162	4.43488	1.36017	1.51061	1.48196	1.45091	3.05662	1.61193	0.0004	0.00323412	yes
LOC_Os07g41410	196.247	108.631	88.955	131.278	56.0063	31.7775	41.1619	42.9819	3.05426	1.61082	5e-05	0.000524216	yes
LOC_Os04g39290	56.6783	37.9045	30.2358	41.6062	18.3934	11.1115	11.3714	13.6254	3.05358	1.61049	5e-05	0.000524216	yes
LOC_Os03g28300	76.064	132.994	132.642	113.9	17.3627	48.7504	45.8497	37.321	3.0519	1.60971	5e-05	0.000524216	yes
LOC_Os01g41420	1.05564	2.73699	2.53765	2.11009	0.386997	0.406288	1.28116	0.691481	3.05155	1.60955	0.0004	0.00323412	yes
LOC_Os05g25770	104.009	88.5574	70.2213	87.596	31.6	23.0674	31.5982	28.7552	3.04627	1.60704	5e-05	0.000524216	yes
LOC_Os01g51380	10.6956	13.5825	12.2643	12.1808	2.12765	7.14846	2.75506	4.01039	3.03731	1.60279	5e-05	0.000524216	yes
LOC_Os03g25470	14.3622	5.0948	4.26953	7.90885	4.35878	2.53897	0.934056	2.6106	3.02951	1.59909	0.0013	0.00861326	yes
LOC_Os03g45960	4.82569	1.79655	2.4564	3.02621	1.00181	1.7906	0.208023	1.00015	3.02576	1.5973	0.00065	0.00486534	yes
LOC_Os01g62900	6.41511	10.3802	6.60699	7.80076	1.72314	2.88227	3.14757	2.58433	3.01848	1.59383	5e-05	0.000524216	yes
LOC_Os01g43700	26.7858	31.7568	17.5179	25.3535	5.3691	13.4008	6.47734	8.41574	3.01263	1.59102	5e-05	0.000524216	yes
LOC_Os06g20310	3.95888	3.10479	2.75154	3.27174	1.185	0.832677	1.24335	1.08701	3.00985	1.5897	5e-05	0.000524216	yes
LOC_Os12g13940	18.337	8.84466	5.68826	10.9566	4.43393	2.56261	3.95956	3.65203	3.00014	1.58503	5e-05	0.000524216	yes
LOC_Os04g36720	71.4778	68.7468	47.8262	62.6836	14.9637	27.1158	20.6011	20.8936	3.00013	1.58503	5e-05	0.000524216	yes
LOC_Os12g03899	15.4002	15.3988	14.0383	14.9457	2.54888	7.59818	4.8186	4.98855	2.996	1.58304	5e-05	0.000524216	yes
LOC_Os12g25090	4.41661	3.28314	4.05636	3.9187	1.43984	0.297422	2.19207	1.30978	2.99188	1.58105	0.0066	0.0316256	yes
LOC_Os02g09990	1.77326	1.77048	2.07717	1.87364	0.696083	0.794081	0.38951	0.626558	2.99037	1.58032	0.0022	0.0132259	yes
LOC_Os10g04520	4.82158	7.03673	5.59449	5.8176	1.75215	2.69748	1.38932	1.94632	2.98903	1.57968	5e-05	0.000524216	yes
LOC_Os05g15770	162.247	128.591	135.482	142.107	40.8042	61.4311	40.4844	47.5732	2.98712	1.57875	5e-05	0.000524216	yes
LOC_Os02g37160	9.56725	6.67007	9.98148	8.7396	3.39676	2.6592	2.72522	2.92706	2.98579	1.57811	5e-05	0.000524216	yes
LOC_Os02g10390	619.52	461.545	549.417	543.494	109.797	286.35	150.435	182.194	2.98305	1.57679	5e-05	0.000524216	yes
LOC_Os03g53010	10.0918	7.87458	6.31822	8.09488	3.157	3.17281	1.843	2.72427	2.97139	1.57114	5e-05	0.000524216	yes
LOC_Os11g14420	12.8569	12.5097	11.9129	12.4265	3.3262	4.93875	4.28908	4.18468	2.96952	1.57023	5e-05	0.000524216	yes
LOC_Os02g07480	6.0505	5.61611	8.43423	6.70028	1.74788	3.32527	1.71728	2.26348	2.96017	1.56568	5e-05	0.000524216	yes
LOC_Os01g35330	27.2205	12.5749	13.245	17.6801	9.6668	2.41458	5.83748	5.97295	2.96003	1.56561	5e-05	0.000524216	yes
LOC_Os06g44610	25.4422	21.8569	21.4161	22.905	7.63606	9.04896	6.5347	7.73991	2.95934	1.56528	5e-05	0.000524216	yes
LOC_Os01g01170	0.464708	1.75787	1.31806	1.18021	0.289029	0.553281	0.356204	0.399505	2.95418	1.56277	0.00025	0.0021617	yes
LOC_Os01g18220	9.8497	6.73113	5.37219	7.31767	2.60374	3.0669	1.76293	2.47786	2.95322	1.56229	5e-05	0.000524216	yes
LOC_Os06g22060	51.1057	55.0166	60.6382	55.5868	11.0741	23.1444	22.3177	18.8454	2.94962	1.56053	5e-05	0.000524216	yes
LOC_Os08g16830	54.5831	55.8472	48.3065	52.9123	8.16978	28.2043	17.458	17.944	2.94875	1.5601	5e-05	0.000524216	yes
LOC_Os03g21710	6.66823	4.36237	2.77332	4.60131	2.20746	1.64921	0.827353	1.56134	2.94703	1.55926	5e-05	0.000524216	yes
LOC_Os05g09410	4.13687	4.61584	5.56047	4.77106	1.21628	1.58145	2.06272	1.62015	2.94483	1.55818	5e-05	0.000524216	yes
LOC_Os10g40584	30.8183	12.5622	8.85254	17.411	5.58321	6.82944	5.33899	5.91721	2.94243	1.55701	5e-05	0.000524216	yes
LOC_Os02g03710	37.7602	27.5656	15.4003	26.9087	11.3028	9.79705	6.34655	9.1488	2.94123	1.55642	5e-05	0.000524216	yes
LOC_Os06g12740	5.41009	4.63836	5.00602	5.01815	1.41662	2.3115	1.39152	1.70655	2.94052	1.55608	5e-05	0.000524216	yes
LOC_Os08g16914	11.9531	12.6692	13.4372	12.6865	3.11575	5.96837	3.86514	4.31642	2.93913	1.55539	5e-05	0.000524216	yes
LOC_Os12g40780	2.2096	1.60155	1.7506	1.85392	0.506497	0.624619	0.765965	0.63236	2.93175	1.55176	0.0002	0.00178563	yes
LOC_Os09g28310	47.6423	41.4058	37.0849	42.0443	8.73982	19.8066	14.4862	14.3442	2.9311	1.55144	5e-05	0.000524216	yes
LOC_Os02g13290	5.87149	7.01054	2.54052	5.14085	1.845	2.17174	1.25054	1.75576	2.92799	1.54991	5e-05	0.000524216	yes
LOC_Os01g64360	4.66626	3.88224	5.01197	4.52016	2.33745	1.15036	1.15419	1.54734	2.92125	1.54659	0.0001	0.000978499	yes
LOC_Os03g02874	1.68863	2.47936	1.43429	1.86743	1.11676	0.458706	0.344123	0.639862	2.91849	1.54522	0.00055	0.00423759	yes
LOC_Os06g02810	6.03903	5.64334	7.78349	6.48862	1.81504	3.04669	1.81059	2.2241	2.91741	1.54469	5e-05	0.000524216	yes
LOC_Os11g29780	5.82875	3.6927	2.60223	4.04123	1.96922	1.17106	1.0155	1.38526	2.91731	1.54463	5e-05	0.000524216	yes
LOC_Os03g25080	4.38904	5.55435	0.92123	3.62154	1.53237	0.922661	1.27288	1.24264	2.91439	1.54319	5e-05	0.000524216	yes
LOC_Os01g05650	498.742	579.686	574.315	550.915	138.72	231.533	199.293	189.849	2.90186	1.53698	5e-05	0.000524216	yes
LOC_Os09g28650	50.4061	31.7819	22.5436	34.9105	13.2547	12.8969	9.98868	12.0468	2.89791	1.53501	5e-05	0.000524216	yes
LOC_Os01g05660	10.4287	13.425	13.0039	12.2859	3.0229	4.66741	5.02912	4.23981	2.89775	1.53493	5e-05	0.000524216	yes
LOC_Os02g51750	20.9961	19.6261	20.4015	20.3412	5.80037	7.73457	7.52765	7.02086	2.89725	1.53468	5e-05	0.000524216	yes
LOC_Os12g42280	10.4661	5.7593	4.02199	6.74914	2.9623	3.20289	0.826342	2.33051	2.89599	1.53406	5e-05	0.000524216	yes
LOC_Os04g43800	15.1205	9.37081	6.97661	10.4893	1.90806	5.73215	3.22954	3.62325	2.895	1.53356	5e-05	0.000524216	yes
LOC_Os08g36480	197.869	170	127.647	165.172	43.4443	71.7783	56.0539	57.0922	2.89307	1.5326	5e-05	0.000524216	yes
LOC_Os01g70520	65.929	91.1373	63.4995	73.5219	15.4696	30.179	30.6134	25.4206	2.89222	1.53217	5e-05	0.000524216	yes
LOC_Os08g23780	16.9601	24.6561	23.6683	21.7615	4.52776	10.1375	7.94179	7.5357	2.88779	1.52997	5e-05	0.000524216	yes
LOC_Os07g08829	90.3654	94.0122	49.711	78.0295	24.9936	33.297	22.8501	27.0469	2.88497	1.52856	5e-05	0.000524216	yes
LOC_Os02g21009	9.2086	13.1212	9.91673	10.7488	2.40002	5.0722	3.70952	3.72725	2.88384	1.528	5e-05	0.000524216	yes
LOC_Os01g72420	5.08212	3.80569	4.71451	4.53411	1.21431	2.14392	1.36509	1.57444	2.87982	1.52598	5e-05	0.000524216	yes
LOC_Os06g47780	9.08202	7.63476	7.87971	8.19883	3.06916	3.4443	2.03327	2.84891	2.87788	1.52501	5e-05	0.000524216	yes
LOC_Os08g37250	1.60222	1.66847	2.64923	1.97331	0.331729	1.05028	0.676175	0.686062	2.87629	1.5242	0.00135	0.00886785	yes
LOC_Os11g34080	12.7136	4.99755	4.6866	7.46591	3.10873	2.84629	1.83245	2.59582	2.87613	1.52413	0.0001	0.000978499	yes
LOC_Os06g03930	143.035	194.656	232.514	190.068	35.6304	96.4544	66.2623	66.1157	2.87478	1.52345	5e-05	0.000524216	yes
LOC_Os06g15680	2.6212	1.92791	1.73103	2.09338	1.24754	0.411757	0.530181	0.729827	2.86832	1.52021	0.0011	0.0075203	yes
LOC_Os11g33270	68.6197	21.5205	46.6547	45.5983	6.41991	30.6819	10.6013	15.901	2.86764	1.51986	5e-05	0.000524216	yes
LOC_Os08g08850	58.5295	38.2157	23.508	40.0844	8.37095	21.0706	12.5219	13.9878	2.86567	1.51887	5e-05	0.000524216	yes
LOC_Os07g42260	21.8979	35.276	26.399	27.8576	5.32348	12.5547	11.3039	9.72738	2.86383	1.51795	5e-05	0.000524216	yes
LOC_Os05g50230	68.2949	50.4307	40.54	53.0886	23.505	15.6376	16.6423	18.595	2.85499	1.51349	5e-05	0.000524216	yes
LOC_Os01g62200	1.47506	1.54392	1.84638	1.62179	0.445732	0.920673	0.338705	0.56837	2.85341	1.51268	0.00065	0.00486534	yes
LOC_Os03g37810	7.78847	9.12531	9.01973	8.6445	2.51347	3.49812	3.08859	3.0334	2.84977	1.51085	5e-05	0.000524216	yes
LOC_Os04g34600	23.9206	16.5597	15.012	18.4974	6.17597	7.57773	5.72826	6.49399	2.84839	1.51015	5e-05	0.000524216	yes
LOC_Os12g36830	83.2603	72.9671	84.3457	80.191	39.0109	17.9692	27.4836	28.1545	2.84825	1.51007	5e-05	0.000524216	yes
LOC_Os12g07400	7.48024	8.5826	4.69067	6.91784	2.41106	2.41749	2.46286	2.43047	2.8463	1.50909	0.00025	0.0021617	yes
LOC_Os06g01790	13.6969	10.162	8.42182	10.7602	2.08812	5.93153	3.33496	3.78487	2.84295	1.5074	5e-05	0.000524216	yes
LOC_Os07g08360	11.7484	7.37076	7.20629	8.77514	3.75967	2.93855	2.5675	3.08857	2.84117	1.50648	5e-05	0.000524216	yes
LOC_Os04g40470	4.11976	1.93324	0.972053	2.34168	0.75091	1.15611	0.567089	0.824702	2.83943	1.5056	0.0004	0.00323412	yes
LOC_Os04g33060	52.7522	59.8469	47.4344	53.3445	10.3181	26.5106	19.6248	18.8178	2.83479	1.50324	5e-05	0.000524216	yes
LOC_Os06g05420	6.43493	5.38021	4.66418	5.49311	2.18569	2.40384	1.22447	1.938	2.83442	1.50305	0.0003	0.00252864	yes
LOC_Os06g44450	1695.81	938.817	1005.71	1213.45	513.658	416.823	354.049	428.177	2.83399	1.50283	5e-05	0.000524216	yes
LOC_Os02g14160	7.31783	2.60029	5.06491	4.99434	1.11646	3.01196	1.1596	1.76267	2.83339	1.50253	5e-05	0.000524216	yes
LOC_Os09g28280	17.2434	13.1023	13.2278	14.5245	3.82243	5.65545	5.90125	5.12638	2.83329	1.50248	5e-05	0.000524216	yes
LOC_Os11g43700	0.94195	1.66861	1.2266	1.27905	0.290073	0.58354	0.483023	0.452212	2.82843	1.50001	0.0001	0.000978499	yes
LOC_Os05g12400	9.77402	4.00377	7.87749	7.21843	2.26669	4.33752	1.05318	2.55246	2.82803	1.49979	5e-05	0.000524216	yes
LOC_Os03g52390	22.7822	22.3997	30.9175	25.3665	9.96505	11.1628	5.79763	8.97516	2.8263	1.49891	5e-05	0.000524216	yes
LOC_Os09g27940	14.0005	7.59336	8.63059	10.0748	4.65351	3.69192	2.35447	3.56663	2.82474	1.49812	0.00035	0.00288958	yes
LOC_Os07g38790	5.33923	4.1225	2.3458	3.93584	0.987171	1.5218	1.67955	1.39617	2.81903	1.49519	5e-05	0.000524216	yes
LOC_Os06g37560	6.47129	2.99008	5.84672	5.1027	1.70994	2.39785	1.32321	1.81033	2.81866	1.49501	5e-05	0.000524216	yes
LOC_Os07g08200	4.04458	5.61914	3.03464	4.23279	0.87877	2.11576	1.51094	1.50182	2.81844	1.49489	0.0001	0.000978499	yes
LOC_Os09g06464	123.01	113.35	109.468	115.276	34.1688	51.1429	37.4385	40.9168	2.81733	1.49433	5e-05	0.000524216	yes
LOC_Os09g28760	7.91556	9.60807	9.05819	8.86061	2.00771	4.78814	2.64224	3.14603	2.81644	1.49387	0.00155	0.00994705	yes
LOC_Os02g02000	222.273	147.428	99.9705	156.557	52.18	66.9191	47.7058	55.6016	2.81569	1.49349	5e-05	0.000524216	yes
LOC_Os08g40680	2.90462	1.321	2.12178	2.1158	0.65039	0.87775	0.726554	0.751565	2.81519	1.49323	0.00815	0.0373587	yes
LOC_Os12g02400	1.82558	2.31103	3.26177	2.46613	0.358855	1.33353	0.936582	0.876324	2.81418	1.49271	0.0012	0.00808472	yes
LOC_Os07g49470	1.0574	1.69113	1.8757	1.54141	0.506798	0.644467	0.49242	0.547895	2.81333	1.49228	0.0003	0.00252864	yes
LOC_Os03g42830	3.3093	3.07913	2.34578	2.9114	0.516516	1.72976	0.862163	1.03615	2.80982	1.49049	5e-05	0.000524216	yes
LOC_Os09g25060	32.4467	26.8781	13.5259	24.2835	10.0959	7.26941	8.61727	8.66087	2.80382	1.4874	5e-05	0.000524216	yes
LOC_Os06g07100	3.992	3.50142	2.25093	3.24811	0.755749	1.3945	1.32549	1.15858	2.80353	1.48725	5e-05	0.000524216	yes
LOC_Os10g36170	34.0894	17.6802	19.6845	23.818	9.87443	7.30041	8.33502	8.50328	2.80104	1.48596	5e-05	0.000524216	yes
LOC_Os02g01730	12.1764	5.19368	4.98317	7.45109	3.1735	2.25065	2.56675	2.66363	2.79734	1.48406	5e-05	0.000524216	yes
LOC_Os01g49710	4.38373	2.60346	0.803801	2.597	1.13721	1.50228	0.150728	0.930071	2.79226	1.48143	0.00595	0.029131	yes
LOC_Os05g38660	5.65959	3.38958	3.37313	4.14076	1.57592	1.47803	1.39822	1.48406	2.79016	1.48035	0.00835	0.0380541	yes
LOC_Os11g10870	8.15435	5.69772	6.36638	6.73948	2.18409	2.60281	2.4809	2.4226	2.78192	1.47608	5e-05	0.000524216	yes
LOC_Os03g39610	86.6821	49.6647	109.698	82.0149	16.8347	49.3013	22.336	29.4907	2.78104	1.47563	5e-05	0.000524216	yes
LOC_Os08g38020	4.90687	5.29295	5.57291	5.25758	1.59719	2.43482	1.64219	1.8914	2.77973	1.47494	5e-05	0.000524216	yes
LOC_Os05g50100	41.65	24.8359	37.6013	34.6957	15.4106	14.2231	7.84877	12.4942	2.77694	1.4735	5e-05	0.000524216	yes
LOC_Os02g31860	15.1806	20.2352	20.4623	18.626	5.65406	6.98838	7.50985	6.71743	2.77279	1.47134	5e-05	0.000524216	yes
LOC_Os06g20040	20.5373	6.50736	9.74834	12.2643	3.47339	6.71541	3.10398	4.43093	2.76788	1.46879	5e-05	0.000524216	yes
LOC_Os11g02530	1.88695	2.5464	4.18578	2.87304	0.437806	1.17137	1.50827	1.03915	2.7648	1.46718	0.00025	0.0021617	yes
LOC_Os07g47990	43.6406	30.1667	28.31	34.0391	16.9745	10.4191	9.5422	12.3119	2.76473	1.46713	5e-05	0.000524216	yes
LOC_Os12g18374	3.6521	3.18349	3.66526	3.50028	0.970807	1.50922	1.32672	1.26892	2.75847	1.46387	5e-05	0.000524216	yes
LOC_Os03g11320	3.41649	3.91412	3.98115	3.77059	1.04663	2.07154	0.982638	1.36693	2.75844	1.46384	5e-05	0.000524216	yes
LOC_Os08g14020	2.40514	1.39412	3.50489	2.43472	0.564262	1.23512	0.851971	0.883784	2.75488	1.46199	0.01115	0.0476495	yes
LOC_Os04g19740	3.89475	2.91891	3.6342	3.48262	1.14858	1.41306	1.23846	1.2667	2.74936	1.4591	5e-05	0.000524216	yes
LOC_Os03g48030	37.8311	32.5754	29.6855	33.364	7.30896	15.7016	13.413	12.1412	2.748	1.45838	5e-05	0.000524216	yes
LOC_Os06g46270	1.25602	1.40089	2.41315	1.69002	0.470218	0.775694	0.599273	0.615062	2.74772	1.45824	0.001	0.00693899	yes
LOC_Os01g12740	17.9896	9.02711	9.03199	12.0162	5.13367	5.18022	2.82852	4.3808	2.74292	1.45572	5e-05	0.000524216	yes
LOC_Os08g43320	4.70851	3.3732	4.60177	4.22782	1.43861	1.72011	1.46696	1.54189	2.74197	1.45521	5e-05	0.000524216	yes
LOC_Os10g38730	44.9724	39.6199	29.1313	37.9079	10.785	16.3402	14.3604	13.8285	2.74129	1.45485	5e-05	0.000524216	yes
LOC_Os07g17970	9.64493	6.17983	7.91094	7.9119	1.81812	4.17129	2.68147	2.89029	2.73741	1.45281	5e-05	0.000524216	yes
LOC_Os03g63370	24.2203	20.8509	25.8727	23.6479	8.00251	11.3275	6.59539	8.64179	2.73646	1.45231	5e-05	0.000524216	yes
LOC_Os06g37670	1.23918	1.13683	1.02993	1.13531	0.393115	0.581847	0.270384	0.415115	2.73493	1.45151	5e-05	0.000524216	yes
LOC_Os02g37000	9.02314	6.2181	4.76166	6.66763	3.84543	2.88505	0.589653	2.44005	2.73258	1.45027	5e-05	0.000524216	yes
LOC_Os03g37830	49.5746	53.6917	58.1598	53.8087	10.7496	27.3923	20.9519	19.6979	2.7317	1.4498	5e-05	0.000524216	yes
LOC_Os01g16170	62.0708	88.4427	65.6853	72.0663	11.0748	37.9375	30.1638	26.392	2.73061	1.44922	5e-05	0.000524216	yes
LOC_Os02g35730	8.76165	6.01158	5.20031	6.65785	3.29239	2.31936	1.70653	2.43943	2.72926	1.44851	0.0001	0.000978499	yes
LOC_Os08g37874	16.6872	16.3786	15.4298	16.1652	5.63716	7.15173	5.02047	5.93645	2.72304	1.44522	5e-05	0.000524216	yes
LOC_Os09g34890	8.78303	10.8456	9.39175	9.67346	2.1415	4.14372	4.37443	3.55322	2.72245	1.44491	5e-05	0.000524216	yes
LOC_Os04g12960	9.18169	6.64024	9.55543	8.45912	4.38557	4.21162	0.737811	3.11167	2.71851	1.44282	5e-05	0.000524216	yes
LOC_Os08g14360	1.27928	1.75659	1.00367	1.34651	0.315564	0.557065	0.614811	0.495814	2.71576	1.44136	0.0118	0.0497261	yes
LOC_Os09g25070	32.9887	29.2474	17.9116	26.7159	10.7489	8.23572	10.5363	9.84029	2.71495	1.44093	5e-05	0.000524216	yes
LOC_Os05g02450	4.04296	3.14176	3.023	3.40257	1.81441	0.985484	0.9603	1.2534	2.71467	1.44078	5e-05	0.000524216	yes
LOC_Os01g48620	16.2354	18.1412	26.4942	20.2903	7.55088	5.88951	8.98413	7.47484	2.71448	1.44067	5e-05	0.000524216	yes
LOC_Os11g18570	5.27463	6.95515	9.04957	7.09312	2.55631	2.55394	2.75158	2.62061	2.70667	1.43652	5e-05	0.000524216	yes
LOC_Os12g08760	582.12	471.227	463.464	505.604	87.3496	298.365	174.889	186.868	2.70567	1.43599	5e-05	0.000524216	yes
LOC_Os10g31780	14.8206	6.77085	6.8089	9.4668	6.00745	3.37422	1.1172	3.49962	2.70509	1.43568	0.0001	0.000978499	yes
LOC_Os10g40490	5.70584	5.95505	6.35146	6.00411	1.81932	4.16245	0.680583	2.22078	2.7036	1.43488	5e-05	0.000524216	yes
LOC_Os10g37260	14.0326	12.6909	9.69879	12.1408	2.50253	6.40402	4.56559	4.49071	2.70354	1.43484	5e-05	0.000524216	yes
LOC_Os04g55840	0.895134	1.37247	0.958461	1.07535	0.40045	0.227988	0.566149	0.398196	2.70055	1.43326	0.00155	0.00994705	yes
LOC_Os04g35100	12.4978	7.54816	10.5613	10.2024	2.60212	5.03784	3.70672	3.78223	2.69746	1.4316	5e-05	0.000524216	yes
LOC_Os05g51670	76.9525	96.9428	103.106	92.3338	29.3674	35.8298	37.7735	34.3236	2.6901	1.42766	5e-05	0.000524216	yes
LOC_Os12g25200	175.13	134.766	102.441	137.446	60.9754	39.5267	52.8082	51.1034	2.68957	1.42737	5e-05	0.000524216	yes
LOC_Os11g07600	27.4827	13.1146	13.8934	18.1636	8.99071	6.75758	4.5184	6.75556	2.68869	1.4269	5e-05	0.000524216	yes
LOC_Os07g35880	20.7456	13.9879	12.7548	15.8294	5.96806	6.14166	5.55822	5.88931	2.68782	1.42644	5e-05	0.000524216	yes
LOC_Os10g04490	1.77081	1.64607	3.28436	2.23375	0.798689	1.09375	0.603563	0.831999	2.6848	1.42481	0.0003	0.00252864	yes
LOC_Os05g22990	1.10786	1.1403	1.37717	1.20844	0.424051	0.668544	0.258247	0.450281	2.68375	1.42425	0.00025	0.0021617	yes
LOC_Os05g38150	36.6706	40.073	39.7282	38.8239	15.1354	14.1257	14.1479	14.4697	2.68312	1.42391	5e-05	0.000524216	yes
LOC_Os01g29390	8.98699	13.366	10.8451	11.066	3.30977	5.13745	3.92957	4.12559	2.68228	1.42346	5e-05	0.000524216	yes
LOC_Os03g42760	2.2244	2.78182	2.47109	2.49244	1.27964	0.776332	0.734407	0.930127	2.67968	1.42206	5e-05	0.000524216	yes
LOC_Os06g38660	14.1407	10.8026	18.9043	14.6159	8.11965	4.75009	3.495	5.45491	2.6794	1.42191	5e-05	0.000524216	yes
LOC_Os03g43990	6.38452	5.04308	5.93621	5.78794	1.21731	3.31306	1.96365	2.16467	2.67382	1.4189	5e-05	0.000524216	yes
LOC_Os07g38290	6.51439	3.37576	5.65789	5.18268	1.11627	2.36767	2.33805	1.94066	2.67058	1.41715	0.00015	0.00139194	yes
LOC_Os12g13270	0.971331	2.58396	1.53857	1.69795	0.572844	0.813286	0.523596	0.636575	2.66732	1.41539	0.0005	0.00390859	yes
LOC_Os03g47270	58.0847	33.7416	40.9227	44.2496	16.6627	17.3116	15.8174	16.5972	2.66609	1.41472	5e-05	0.000524216	yes
LOC_Os06g40500	73.6706	31.8761	28.8174	44.788	11.2826	23.2022	15.9382	16.8077	2.66473	1.41399	5e-05	0.000524216	yes
LOC_Os11g12530	35.6823	28.2936	27.1011	30.359	12.5002	13.4699	8.22125	11.3971	2.66375	1.41346	5e-05	0.000524216	yes
LOC_Os01g68730	2.72268	1.46347	1.67196	1.9527	0.543767	1.14723	0.508203	0.733067	2.66374	1.41345	0.00105	0.00722233	yes
LOC_Os04g16450	28.43	13.1374	22.1345	21.234	5.46092	12.2669	6.23684	7.98822	2.65816	1.41043	5e-05	0.000524216	yes
LOC_Os12g02750	1.36349	1.64922	1.37275	1.46182	0.192542	0.604899	0.852545	0.549995	2.65788	1.41027	0.00695	0.0329677	yes
LOC_Os06g47650	12.0728	18.8455	19.1823	16.7002	3.46286	8.90957	6.48021	6.28422	2.65748	1.41006	5e-05	0.000524216	yes
LOC_Os05g49430	3.11251	2.32676	3.89001	3.10976	0.79468	1.3415	1.37982	1.172	2.65338	1.40783	5e-05	0.000524216	yes
LOC_Os09g36220	1.22411	2.53905	2.61305	2.1254	0.583414	1.33191	0.489983	0.801769	2.65089	1.40648	5e-05	0.000524216	yes
LOC_Os06g06360	4.71686	4.20252	3.4266	4.11532	1.63791	2.15091	0.874585	1.55447	2.64741	1.40459	5e-05	0.000524216	yes
LOC_Os06g30370	32.8966	21.3824	24.4227	26.2339	16.2089	5.6831	7.84028	9.91076	2.64701	1.40436	5e-05	0.000524216	yes
LOC_Os04g47140	3.58299	1.78878	1.84495	2.40557	0.204003	1.92	0.605438	0.909814	2.64402	1.40274	0.004	0.021276	yes
LOC_Os02g01380	5.01928	2.8123	4.62781	4.15313	1.13193	2.34432	1.23742	1.57123	2.64323	1.40231	5e-05	0.000524216	yes
LOC_Os06g06560	3.90007	3.15341	5.28522	4.1129	1.03291	1.92276	1.71399	1.55655	2.64232	1.4018	5e-05	0.000524216	yes
LOC_Os10g37710	4.6864	1.49537	2.92721	3.03633	1.30116	1.32482	0.82246	1.14948	2.64148	1.40135	0.00035	0.00288958	yes
LOC_Os01g72120	5.69577	5.31723	3.84433	4.95244	2.24788	1.66263	1.7203	1.87694	2.63857	1.39976	5e-05	0.000524216	yes
LOC_Os05g49350	14.2451	8.40025	8.0452	10.2302	3.55214	4.78425	3.30013	3.87884	2.63744	1.39913	5e-05	0.000524216	yes
LOC_Os06g12320	22.4014	25.5244	15.5386	21.1548	8.43614	6.34066	9.30215	8.02632	2.63568	1.39817	5e-05	0.000524216	yes
LOC_Os01g57740	12.0781	11.4513	11.0625	11.5306	2.90536	4.99335	5.24855	4.38242	2.6311	1.39567	5e-05	0.000524216	yes
LOC_Os02g40900	5.74178	6.57667	6.63875	6.31907	2.20524	2.95202	2.05684	2.4047	2.6278	1.39385	5e-05	0.000524216	yes
LOC_Os03g09850	6.32074	3.18649	2.04202	3.84975	1.71925	1.37001	1.30585	1.46504	2.62774	1.39383	5e-05	0.000524216	yes
LOC_Os07g41460	9.07392	8.33407	20.6259	12.678	6.37598	5.12363	2.99873	4.83278	2.62333	1.3914	5e-05	0.000524216	yes
LOC_Os02g26210	106.968	100.97	119.672	109.203	36.567	51.8278	36.5566	41.6505	2.62189	1.39061	5e-05	0.000524216	yes
LOC_Os02g27490	5.9914	3.44446	3.25123	4.22903	1.18265	1.83849	1.829	1.61671	2.61582	1.38726	5e-05	0.000524216	yes
LOC_Os04g23580	11.356	9.77055	10.8739	10.6668	3.55628	3.5037	5.17482	4.07827	2.61552	1.3871	5e-05	0.000524216	yes
LOC_Os07g09970	82.9007	73.4931	68.4773	74.957	33.5171	29.7157	22.8088	28.6806	2.61351	1.38599	5e-05	0.000524216	yes
LOC_Os11g42480	25.5787	13.3997	13.064	17.3475	3.98666	10.6494	5.29864	6.6449	2.61065	1.38441	5e-05	0.000524216	yes
LOC_Os06g03900	2.84237	1.17598	3.17548	2.39795	0.173262	1.43256	1.14986	0.91856	2.61055	1.38435	0.00325	0.0180327	yes
LOC_Os01g74300	520.816	514.986	578.31	538.037	119.594	298.634	200.201	206.143	2.61002	1.38406	5e-05	0.000524216	yes
LOC_Os11g45710	9.17037	8.9541	13.3402	10.4882	2.44484	6.10846	3.5145	4.0226	2.60732	1.38257	5e-05	0.000524216	yes
LOC_Os05g51680	16.5626	13.8939	15.0511	15.1692	6.41946	4.98187	6.05745	5.81959	2.60658	1.38215	0.0045	0.0233347	yes
LOC_Os05g32420	13.4718	7.14538	7.253	9.29007	1.70887	6.21897	2.7676	3.56515	2.6058	1.38173	5e-05	0.000524216	yes
LOC_Os10g14180	14.1226	17.4092	11.8449	14.4589	4.42507	6.0352	6.18687	5.54905	2.60565	1.38165	5e-05	0.000524216	yes
LOC_Os07g32570	321.632	226.369	163.858	237.286	103.507	103.73	65.9656	91.0677	2.6056	1.38162	5e-05	0.000524216	yes
LOC_Os07g02590	1.11037	1.04122	1.06693	1.07284	0.313269	0.496489	0.42618	0.411979	2.60411	1.3808	0.0015	0.00967684	yes
LOC_Os12g06190	53.5842	33.8669	30.9875	39.4795	19.096	13.0886	13.305	15.1632	2.60364	1.38053	5e-05	0.000524216	yes
LOC_Os01g71310	5.07439	5.3237	6.27614	5.55808	1.54669	2.92284	1.9355	2.13501	2.6033	1.38034	5e-05	0.000524216	yes
LOC_Os03g48310	5.28486	5.86859	6.92748	6.02698	1.42495	3.58498	1.94359	2.31784	2.60026	1.37865	5e-05	0.000524216	yes
LOC_Os04g30490	11.4719	7.25611	12.5389	10.4223	4.85964	6.53382	0.660562	4.01801	2.5939	1.37512	5e-05	0.000524216	yes
LOC_Os03g58230	102.166	54.4381	65.5481	74.0507	34.0406	28.2184	23.4603	28.5731	2.59162	1.37386	5e-05	0.000524216	yes
LOC_Os01g72130	22.1959	21.344	17.7146	20.4182	7.44169	11.4549	4.74087	7.87915	2.59142	1.37374	5e-05	0.000524216	yes
LOC_Os01g14510	6.92359	6.35887	5.64541	6.30929	1.51843	3.63955	2.14693	2.43497	2.59112	1.37358	5e-05	0.000524216	yes
LOC_Os06g35165	2.40128	8.02737	6.5669	5.66518	2.34617	1.90495	2.31267	2.18793	2.58929	1.37256	5e-05	0.000524216	yes
LOC_Os04g51350	4.5651	4.79581	3.90496	4.42196	1.01927	2.27132	1.83331	1.70796	2.58903	1.37241	5e-05	0.000524216	yes
LOC_Os05g49620	3.93045	3.62304	3.32999	3.62783	2.31842	1.6308	0.257121	1.40211	2.58741	1.3715	0.00085	0.00606681	yes
LOC_Os10g07470	3.5924	3.83173	3.32574	3.58329	0.945039	1.70493	1.50534	1.3851	2.58703	1.37129	5e-05	0.000524216	yes
LOC_Os01g18744	2.03219	0.609466	2.21322	1.61829	0.756021	0.674944	0.446946	0.62597	2.58525	1.37031	0.00245	0.0144717	yes
LOC_Os03g48020	15.4619	19.741	15.9445	17.0491	2.67222	10.6835	6.42957	6.5951	2.58512	1.37023	5e-05	0.000524216	yes
LOC_Os12g22284	2.26907	2.03787	2.2454	2.18411	0.614441	1.09079	0.83025	0.84516	2.58426	1.36975	5e-05	0.000524216	yes
LOC_Os01g41550	10.6563	4.842	5.62208	7.04014	2.80468	3.19793	2.18184	2.72815	2.58055	1.36768	5e-05	0.000524216	yes
LOC_Os09g38440	0.990879	0.903354	1.33935	1.07786	0.282993	0.5887	0.382192	0.417962	2.57885	1.36673	0.00075	0.00546985	yes
LOC_Os06g18670	43.2462	14.1821	17.3342	24.9208	5.56131	16.2955	7.15302	9.66995	2.57714	1.36577	5e-05	0.000524216	yes
LOC_Os12g05010	47.47	40.3654	30.8531	39.5628	8.69555	20.7791	16.5899	15.3548	2.57658	1.36545	5e-05	0.000524216	yes
LOC_Os02g56940	64.6147	55.5748	54.467	58.2188	14.4068	28.5798	24.7998	22.5955	2.57657	1.36545	5e-05	0.000524216	yes
LOC_Os05g12410	19.7024	17.9461	12.1593	16.6026	5.08195	8.37251	5.88027	6.44491	2.57608	1.36518	5e-05	0.000524216	yes
LOC_Os01g72460	108.032	127.997	127.616	121.215	43.0456	49.7811	48.3889	47.0719	2.5751	1.36463	5e-05	0.000524216	yes
LOC_Os05g37700	12.3838	10.2376	10.2127	10.9447	3.41272	5.2353	4.10732	4.25178	2.57415	1.36409	5e-05	0.000524216	yes
LOC_Os03g16600	50.1324	47.5953	36.4911	44.7396	17.6579	21.1956	13.3673	17.4069	2.57022	1.36189	0.00025	0.0021617	yes
LOC_Os03g63870	47.5525	65.5692	57.641	56.9209	13.1006	28.2396	25.1354	22.1586	2.56879	1.36109	5e-05	0.000524216	yes
LOC_Os04g05010	3.18729	2.56168	2.14673	2.6319	0.882092	0.785599	1.40893	1.02554	2.56636	1.35972	0.0011	0.0075203	yes
LOC_Os03g21000	127.24	141.62	113.297	127.386	54.3384	43.3465	51.2333	49.6394	2.56623	1.35964	5e-05	0.000524216	yes
LOC_Os06g41020	13.9356	12.9215	7.3077	11.3882	3.56672	4.46884	5.28161	4.43906	2.56545	1.35922	5e-05	0.000524216	yes
LOC_Os10g02220	16.572	11.8892	15.471	14.6441	3.67526	8.25762	5.19186	5.70824	2.56543	1.3592	5e-05	0.000524216	yes
LOC_Os03g58420	1.6184	0.839401	1.65303	1.37028	0.266699	1.08716	0.250118	0.534658	2.56291	1.35778	0.01115	0.0476495	yes
LOC_Os06g11090	4.59163	4.13506	3.84427	4.19032	2.09859	1.67431	1.13715	1.63668	2.56026	1.35628	0.0001	0.000978499	yes
LOC_Os06g12790	4.51561	5.05337	5.18615	4.91838	1.01843	2.67608	2.0713	1.92193	2.55908	1.35562	5e-05	0.000524216	yes
LOC_Os10g36980	7.04661	3.7852	3.66007	4.83063	1.88362	3.01814	0.768694	1.89015	2.55569	1.35371	5e-05	0.000524216	yes
LOC_Os02g10730	65.8025	26.9869	31.3803	41.3899	27.1215	9.39485	12.0732	16.1965	2.55548	1.3536	5e-05	0.000524216	yes
LOC_Os02g44930	11.041	14.0592	11.6898	12.2633	3.91147	6.02108	4.47043	4.80099	2.55433	1.35295	5e-05	0.000524216	yes
LOC_Os01g09640	35.8979	40.6716	45.5326	40.7007	13.6966	17.0055	17.1062	15.9361	2.55399	1.35276	5e-05	0.000524216	yes
LOC_Os01g06870	4.50164	5.98508	5.32907	5.27193	0.655183	3.72829	1.8105	2.06466	2.55341	1.35243	5e-05	0.000524216	yes
LOC_Os04g35240	4.83313	4.84456	4.89567	4.85779	1.92416	2.05923	1.72411	1.9025	2.55337	1.3524	5e-05	0.000524216	yes
LOC_Os01g08670	9.33533	2.61404	2.32752	4.75896	1.0455	2.93106	1.61745	1.86467	2.55217	1.35173	0.00115	0.00780506	yes
LOC_Os06g04250	3.46307	1.16345	1.21874	1.94842	0.720123	1.01465	0.559915	0.764896	2.5473	1.34897	0.0013	0.00861326	yes
LOC_Os02g02380	27.8697	12.9614	7.75848	16.1965	7.96168	6.50782	4.60962	6.35971	2.54674	1.34865	5e-05	0.000524216	yes
LOC_Os08g35630	14.3057	11.9423	10.9701	12.406	3.59854	8.24036	2.7789	4.8726	2.54607	1.34828	5e-05	0.000524216	yes
LOC_Os07g09190	6.83186	4.72908	7.02822	6.19639	1.87806	3.31413	2.11333	2.43517	2.54454	1.3474	5e-05	0.000524216	yes
LOC_Os04g38440	17.3698	16.9907	18.2253	17.5286	5.59957	6.09642	8.97118	6.88906	2.54441	1.34733	0.0049	0.0249584	yes
LOC_Os07g02940	8.77396	7.91801	8.54949	8.41382	3.15348	4.09767	2.67996	3.31037	2.54166	1.34577	5e-05	0.000524216	yes
LOC_Os10g40570	62.2241	63.623	52.5831	59.4767	13.7745	31.675	24.9114	23.4536	2.53593	1.34251	5e-05	0.000524216	yes
LOC_Os03g07360	14.7884	18.3508	19.2113	17.4502	4.62627	9.17249	6.84992	6.88289	2.5353	1.34215	5e-05	0.000524216	yes
LOC_Os06g10880	3.77727	4.06806	3.8817	3.90901	1.48262	1.23519	1.90831	1.54204	2.53496	1.34196	5e-05	0.000524216	yes
LOC_Os09g19160	3.82153	4.2236	3.4463	3.83048	1.33883	0.997015	2.20074	1.51219	2.53307	1.34088	5e-05	0.000524216	yes
LOC_Os01g51540	34.7275	18.4989	23.6196	25.6153	12.7487	10.5245	7.07412	10.1158	2.53221	1.3404	5e-05	0.000524216	yes
LOC_Os07g12630	2.61079	1.86326	2.56077	2.34494	0.786042	1.33711	0.655875	0.926342	2.5314	1.33994	0.0003	0.00252864	yes
LOC_Os02g46940	7.75491	8.5919	7.66973	8.00552	2.42601	4.09557	2.97918	3.16692	2.52786	1.33791	5e-05	0.000524216	yes
LOC_Os03g61360	5.93594	4.83065	4.88835	5.21831	1.95715	2.63444	1.60415	2.06525	2.52672	1.33727	5e-05	0.000524216	yes
LOC_Os05g18294	3.17179	3.59554	4.20694	3.65809	0.597787	2.13204	1.61353	1.44779	2.52667	1.33724	0.00025	0.0021617	yes
LOC_Os12g07580	16.7406	11.3103	14.7162	14.2557	4.61772	5.93309	6.38443	5.64508	2.52533	1.33647	5e-05	0.000524216	yes
LOC_Os08g08710	9.04647	13.8507	14.9235	12.6069	5.15033	4.93032	4.89727	4.99264	2.5251	1.33634	0.0012	0.00808472	yes
LOC_Os04g43400	3.30785	4.12795	3.22867	3.55482	0.335813	1.92	1.96767	1.40783	2.52503	1.33631	0.00165	0.0104754	yes
LOC_Os07g08160	9.54933	7.65922	1.13269	6.11374	1.78219	4.49051	0.991202	2.4213	2.52498	1.33627	0.0009	0.00636194	yes
LOC_Os05g05060	10.1352	10.7985	13.6534	11.5291	3.67065	7.74166	2.29234	4.56822	2.52376	1.33557	5e-05	0.000524216	yes
LOC_Os07g35290	1.52621	1.43452	2.1789	1.71321	0.597349	0.848928	0.591745	0.679341	2.52187	1.33449	0.00015	0.00139194	yes
LOC_Os12g35670	10.7057	3.6821	5.42329	6.6037	1.52734	4.00354	2.33202	2.62097	2.51956	1.33317	5e-05	0.000524216	yes
LOC_Os01g42650	14.8207	11.3002	11.9358	12.6856	5.32256	4.10621	5.69721	5.042	2.51599	1.33112	5e-05	0.000524216	yes
LOC_Os03g52380	4.05804	4.75021	6.49491	5.10105	3.01596	2.24265	0.825043	2.02788	2.51546	1.33082	0.00955	0.0423406	yes
LOC_Os01g40260	16.5391	13.1735	11.1324	13.615	9.2778	5.62709	1.3395	5.4148	2.5144	1.33022	5e-05	0.000524216	yes
LOC_Os03g56260	2.8706	4.78832	4.54563	4.06819	0.905067	2.38624	1.5637	1.61834	2.5138	1.32988	5e-05	0.000524216	yes
LOC_Os08g01150	66.4861	56.1396	62.9708	61.8655	24.9482	28.2245	20.6758	24.6162	2.5132	1.32953	5e-05	0.000524216	yes
LOC_Os03g45920	7.33688	3.00401	6.54526	5.62872	1.26648	3.47312	1.98266	2.24075	2.51198	1.32882	5e-05	0.000524216	yes
LOC_Os05g32320	29.0514	25.3304	27.1186	27.1668	11.0756	11.3999	10.0039	10.8265	2.50929	1.32728	5e-05	0.000524216	yes
LOC_Os01g65210	1.89456	1.62012	2.50967	2.00812	0.526696	1.17437	0.70206	0.801043	2.50688	1.32589	5e-05	0.000524216	yes
LOC_Os01g14100	8.37114	8.26328	9.81968	8.81803	3.22853	3.57617	3.75387	3.51953	2.50546	1.32508	5e-05	0.000524216	yes
LOC_Os03g12910	112.904	93.4237	109.085	105.138	24.7077	56.282	45.0054	41.9984	2.50338	1.32387	5e-05	0.000524216	yes
LOC_Os05g29030	50.0089	42.5926	40.7717	44.4577	18.9061	18.4232	15.9581	17.7625	2.5029	1.3236	5e-05	0.000524216	yes
LOC_Os11g03390	134.777	156.399	147.755	146.31	27.3469	83.3569	64.7978	58.5006	2.501	1.32251	5e-05	0.000524216	yes
LOC_Os01g19610	21.1201	13.4285	15.2418	16.5968	4.13594	10.6169	5.17312	6.64197	2.49878	1.32122	5e-05	0.000524216	yes
LOC_Os05g44180	5.07726	10.4326	11.0569	8.85561	2.41622	2.14078	6.07552	3.54417	2.49864	1.32114	0.0006	0.00455726	yes
LOC_Os08g05980	161.55	96.9486	79.5159	112.671	32.1078	76.0686	27.2283	45.1349	2.49632	1.3198	0.00015	0.00139194	yes
LOC_Os01g27480	8.95499	5.26915	3.7466	5.99025	4.24401	1.90971	1.05384	2.40252	2.49332	1.31807	0.0008	0.00577117	yes
LOC_Os01g70820	62.5767	75.5611	53.1289	63.7556	15.1944	33.3369	28.2635	25.5982	2.49063	1.31651	5e-05	0.000524216	yes
LOC_Os03g19380	108.413	103.811	76.6882	96.3042	38.6206	41.804	35.584	38.6695	2.49044	1.3164	5e-05	0.000524216	yes
LOC_Os10g22600	3.16784	1.75628	1.32462	2.08291	0.958234	0.875235	0.676175	0.836548	2.48989	1.31608	0.00245	0.0144717	yes
LOC_Os12g05320	1.05966	1.04196	1.14605	1.08256	0.34871	0.45435	0.501449	0.434836	2.48958	1.3159	0.00445	0.0231189	yes
LOC_Os05g11900	57.3952	48.3602	49.3658	51.7071	24.3843	18.447	19.4836	20.7716	2.48932	1.31575	5e-05	0.000524216	yes
LOC_Os08g30510	123.599	142.766	200.825	155.73	88.014	66.0648	33.6523	62.577	2.48861	1.31534	0.0006	0.00455726	yes
LOC_Os01g56380	14.7927	10.3569	9.05867	11.4028	5.84792	4.17417	3.73531	4.5858	2.48655	1.31414	5e-05	0.000524216	yes
LOC_Os09g35880	36.5817	39.9979	37.2091	37.9296	10.6521	21.3957	13.7242	15.2573	2.486	1.31382	5e-05	0.000524216	yes
LOC_Os01g46350	2.496	1.20458	2.2881	1.99622	0.3969	1.44071	0.574186	0.803931	2.48307	1.31213	0.0002	0.00178563	yes
LOC_Os04g27810	14.1631	12.9787	5.43818	10.86	4.66161	3.42417	5.03883	4.37487	2.48236	1.31171	0.00095	0.00664723	yes
LOC_Os02g26470	8.7303	3.47642	3.8844	5.36371	2.8727	2.0212	1.59337	2.16243	2.48041	1.31058	0.0115	0.0487899	yes
LOC_Os01g49720	5.68099	4.98216	4.38389	5.01568	1.75755	3.35183	0.959075	2.02282	2.47955	1.31008	0.0003	0.00252864	yes
LOC_Os03g46440	59.6964	74.6507	55.5166	63.2879	21.8869	27.4164	27.3089	25.5374	2.47824	1.30932	5e-05	0.000524216	yes
LOC_Os11g37700	4.15346	2.30346	6.16637	4.20776	1.06244	3.86891	0.16423	1.69853	2.4773	1.30877	5e-05	0.000524216	yes
LOC_Os01g15770	17.9162	16.6491	16.5131	17.0261	4.30653	9.24225	7.07068	6.87315	2.47719	1.30871	5e-05	0.000524216	yes
LOC_Os10g37850	7.838	5.50244	3.38308	5.5745	2.45347	2.57871	1.71947	2.25055	2.47695	1.30856	5e-05	0.000524216	yes
LOC_Os09g22000	7.15765	3.83409	7.62162	6.20445	1.64866	3.02158	2.84439	2.50488	2.47695	1.30857	5e-05	0.000524216	yes
LOC_Os12g16240	4.4352	7.3642	5.14277	5.64739	1.52152	3.97574	1.35011	2.28246	2.47426	1.30699	0.003	0.0169578	yes
LOC_Os05g49140	16.9653	18.4762	21.8615	19.101	4.24484	11.0452	7.87655	7.72219	2.47352	1.30657	5e-05	0.000524216	yes
LOC_Os10g20350	21.732	8.56304	8.80251	13.0325	5.48618	8.56601	1.75829	5.27016	2.47289	1.3062	5e-05	0.000524216	yes
LOC_Os05g39800	9.61119	6.98558	5.04526	7.21401	3.6881	3.29801	1.76939	2.9185	2.47182	1.30557	5e-05	0.000524216	yes
LOC_Os09g20930	122.172	79.2435	85.7607	95.7253	32.7407	48.1223	35.3839	38.749	2.47039	1.30474	5e-05	0.000524216	yes
LOC_Os08g01490	35.1723	43.4362	34.4866	37.6984	9.60083	19.5639	16.6215	15.2621	2.47007	1.30455	5e-05	0.000524216	yes
LOC_Os09g36520	27.0826	17.1328	17.4303	20.5486	10.593	6.84375	7.55319	8.32996	2.46683	1.30266	5e-05	0.000524216	yes
LOC_Os03g06630	23.1275	27.0182	31.3671	27.1709	5.15059	17.4934	10.4102	11.0181	2.46602	1.30219	5e-05	0.000524216	yes
LOC_Os01g06490	35.7317	31.6234	31.9492	33.1014	12.2462	15.5392	12.498	13.4278	2.46514	1.30167	5e-05	0.000524216	yes
LOC_Os05g11428	5.24678	8.07786	6.03497	6.4532	1.56062	2.3166	3.98181	2.61968	2.46335	1.30063	5e-05	0.000524216	yes
LOC_Os03g29960	9.55616	11.4685	15.2058	12.0768	2.84805	6.70808	5.1528	4.90298	2.46316	1.30051	5e-05	0.000524216	yes
LOC_Os05g41610	13.7841	10.1898	7.9194	10.6311	5.22316	3.93137	3.79654	4.31702	2.4626	1.30018	5e-05	0.000524216	yes
LOC_Os02g37040	305.049	205.147	176.527	228.908	93.3362	105.776	79.7911	92.9679	2.46223	1.29996	5e-05	0.000524216	yes
LOC_Os12g25280	5.28461	7.78818	3.52791	5.53356	1.71249	2.72733	2.31543	2.25175	2.45745	1.29716	0.0016	0.0102133	yes
LOC_Os08g08500	84.7882	91.6193	68.1155	81.5077	20.3633	40.2033	39.0196	33.1954	2.45539	1.29595	5e-05	0.000524216	yes
LOC_Os05g23140	5.99056	2.84475	2.48702	3.77411	1.93443	1.732	0.947103	1.53784	2.45416	1.29523	0.0008	0.00577117	yes
LOC_Os11g34110	27.1835	26.2063	22.9361	25.442	6.24631	14.3214	10.5374	10.3684	2.4538	1.29502	5e-05	0.000524216	yes
LOC_Os02g10310	39.0377	58.8461	53.9291	50.6043	14.7278	22.8363	24.3214	20.6285	2.45313	1.29462	5e-05	0.000524216	yes
LOC_Os04g36560	57.6428	61.1116	62.6611	60.4718	21.2373	27.3479	25.4431	24.6761	2.45062	1.29315	5e-05	0.000524216	yes
LOC_Os04g51410	88.4834	69.5551	86.4498	81.4961	37.7645	28.2173	33.8048	33.2622	2.45011	1.29285	5e-05	0.000524216	yes
LOC_Os07g16970	3.77475	4.71843	5.43106	4.64141	1.39504	1.82921	2.46045	1.8949	2.44942	1.29244	5e-05	0.000524216	yes
LOC_Os11g02480	7.65333	11.4378	11.1035	10.0649	3.03409	4.06336	5.232	4.10982	2.44899	1.29219	5e-05	0.000524216	yes
LOC_Os12g33194	3.88344	4.35136	4.59561	4.2768	1.62469	1.7229	1.9015	1.7497	2.4443	1.28943	5e-05	0.000524216	yes
LOC_Os02g11760	8.55534	8.54177	11.0859	9.39435	2.83013	4.84614	3.85478	3.84368	2.4441	1.2893	5e-05	0.000524216	yes
LOC_Os03g21400	2.78516	5.59209	4.68627	4.35451	0.676204	2.0348	2.6363	1.78243	2.44302	1.28866	5e-05	0.000524216	yes
LOC_Os02g37280	16.4901	8.80493	6.85163	10.7156	5.87869	3.13421	4.15093	4.38795	2.44205	1.28809	0.00925	0.041296	yes
LOC_Os01g62660	1.71767	1.21599	1.38061	1.43809	0.428816	0.821009	0.517781	0.589202	2.44074	1.28732	0.00015	0.00139194	yes
LOC_Os01g26390	1.52158	1.76688	2.13492	1.80779	0.770278	0.819083	0.632794	0.740719	2.44059	1.28723	0.0002	0.00178563	yes
LOC_Os01g43740	12.9639	12.9375	6.99915	10.9668	3.95802	9.46697	0.0600479	4.49501	2.43977	1.28675	5e-05	0.000524216	yes
LOC_Os06g05630	37.7464	32.9348	36.5429	35.7414	10.3772	18.7168	14.8703	14.6547	2.4389	1.28623	5e-05	0.000524216	yes
LOC_Os07g47700	91.0857	77.9831	107.185	92.0847	35.4965	42.2098	35.5652	37.7571	2.43887	1.28621	5e-05	0.000524216	yes
LOC_Os03g58290	12.8471	11.69	10.5874	11.7081	2.52375	6.94734	4.95194	4.80768	2.43529	1.2841	5e-05	0.000524216	yes
LOC_Os05g43240	7.40986	10.7623	8.51864	8.89692	1.16592	6.30425	3.48982	3.65333	2.43529	1.28409	5e-05	0.000524216	yes
LOC_Os01g32460	42.4833	40.7589	21.3661	34.8694	11.4824	9.16202	22.3222	14.3222	2.43464	1.28371	5e-05	0.000524216	yes
LOC_Os04g42620	2.60319	2.34739	2.06551	2.3387	0.952284	1.28679	0.645538	0.961538	2.43225	1.28229	0.0002	0.00178563	yes
LOC_Os03g09120	15.8878	11.9832	11.9947	13.2886	5.1601	6.30351	4.9431	5.4689	2.42985	1.28086	5e-05	0.000524216	yes
LOC_Os04g52250	256.278	123.666	145.535	175.16	77.2111	94.8018	44.5854	72.1994	2.42606	1.27861	5e-05	0.000524216	yes
LOC_Os10g16974	3.30205	2.36068	3.56952	3.07742	0.553364	1.84137	1.41129	1.26868	2.42569	1.2784	5e-05	0.000524216	yes
LOC_Os12g38860	1.43737	2.59201	0.702755	1.57738	0.574313	0.873809	0.50316	0.650427	2.42515	1.27807	0.0002	0.00178563	yes
LOC_Os02g11020	1.76716	0.58046	1.45931	1.26898	0.314703	0.723174	0.532093	0.523324	2.42485	1.27789	0.00205	0.0124641	yes
LOC_Os01g20860	6.36075	7.07376	7.80461	7.07971	1.86823	4.03889	2.85441	2.92051	2.42413	1.27747	5e-05	0.000524216	yes
LOC_Os01g08260	2.32451	2.31813	2.36419	2.33561	0.907133	1.16433	0.822678	0.964715	2.42104	1.27563	0.0001	0.000978499	yes
LOC_Os09g04430	15.5548	11.0013	9.21926	11.9251	6.42829	3.65496	4.70615	4.9298	2.41898	1.2744	5e-05	0.000524216	yes
LOC_Os12g03080	16.0782	18.3853	19.3985	17.954	3.41276	10.0751	8.79303	7.42697	2.41741	1.27346	5e-05	0.000524216	yes
LOC_Os03g26910	10.8686	4.55061	5.41626	6.94515	4.03798	2.69504	1.88621	2.87308	2.41732	1.27341	5e-05	0.000524216	yes
LOC_Os10g02690	2.55811	2.09341	2.08325	2.24493	0.633385	1.43446	0.719618	0.929154	2.4161	1.27268	0.00675	0.0322129	yes
LOC_Os08g31850	7.53468	2.99682	1.89885	4.14345	2.37367	2.6955	0.0804032	1.71652	2.41387	1.27134	0.0006	0.00455726	yes
LOC_Os08g39870	3.71299	2.42539	4.01422	3.3842	1.22851	1.51085	1.46737	1.40224	2.41342	1.27108	5e-05	0.000524216	yes
LOC_Os08g45030	36.3948	25.9625	28.3047	30.2207	17.0885	11.1694	9.3314	12.5298	2.41191	1.27017	5e-05	0.000524216	yes
LOC_Os08g06170	6.6825	6.08785	7.92985	6.90007	2.70334	2.9679	2.91161	2.86095	2.41181	1.27012	5e-05	0.000524216	yes
LOC_Os06g05430	26.2726	19.3945	15.6113	20.4261	8.36754	8.90211	8.14065	8.4701	2.41155	1.26996	5e-05	0.000524216	yes
LOC_Os12g02320	1532.42	1132.08	1073.49	1246	579.72	484.549	485.931	516.733	2.4113	1.26981	5e-05	0.000524216	yes
LOC_Os09g17600	56.5776	70.7692	55.3467	60.8978	13.2512	31.4595	31.0627	25.2578	2.41105	1.26966	5e-05	0.000524216	yes
LOC_Os09g23590	41.1809	63.7979	54.3123	53.0971	25.3328	25.2328	15.5952	22.0536	2.40764	1.26762	0.00095	0.00664723	yes
LOC_Os12g02450	0.952179	1.84462	2.18234	1.65971	0.237065	0.757037	1.07423	0.689444	2.40732	1.26743	0.00735	0.0344328	yes
LOC_Os04g48930	4.97558	2.55364	4.39332	3.97418	1.41854	1.97731	1.55878	1.65154	2.40635	1.26684	5e-05	0.000524216	yes
LOC_Os02g13430	3.0572	2.82562	2.75339	2.87874	1.09902	1.40814	1.08426	1.19714	2.40468	1.26585	5e-05	0.000524216	yes
LOC_Os03g19390	8.01758	11.5613	8.53012	9.36965	4.04237	3.507	4.14701	3.89879	2.40322	1.26497	5e-05	0.000524216	yes
LOC_Os01g47490	25.204	32.7865	40.0944	32.695	8.51155	19.458	12.8542	13.6079	2.40265	1.26462	5e-05	0.000524216	yes
LOC_Os07g41160	12.7206	9.67406	9.01662	10.4704	7.01177	3.05468	3.01268	4.35971	2.40163	1.26402	5e-05	0.000524216	yes
LOC_Os02g10350	647.191	803.133	599.113	683.145	192.451	341.828	319.288	284.522	2.40103	1.26365	5e-05	0.000524216	yes
LOC_Os03g19720	147.601	135.354	97.8553	126.937	43.9181	65.7552	49.4032	53.0255	2.39389	1.25935	5e-05	0.000524216	yes
LOC_Os03g04340	13.5771	9.08071	13.3913	12.0163	6.38996	4.5841	4.08636	5.02014	2.39362	1.2592	5e-05	0.000524216	yes
LOC_Os12g12580	86.1307	89.8683	56.6364	77.5451	10.8167	54.6701	31.8059	32.4309	2.39109	1.25767	5e-05	0.000524216	yes
LOC_Os04g08550	39.1317	19.0521	17.3688	25.1842	15.2002	11.8383	4.55978	10.5328	2.39103	1.25763	5e-05	0.000524216	yes
LOC_Os07g09310	8.35836	9.35497	8.87944	8.86426	2.89748	4.44816	3.77635	3.70733	2.39101	1.25762	5e-05	0.000524216	yes
LOC_Os01g21034	5.8281	1.68879	4.17913	3.89867	0.116364	3.44231	1.33313	1.6306	2.39094	1.25758	0.00035	0.00288958	yes
LOC_Os01g09320	75.7141	88.6811	85.4344	83.2765	25.1524	44.1938	35.1624	34.8362	2.39052	1.25732	5e-05	0.000524216	yes
LOC_Os09g31120	6.76362	4.52039	5.45752	5.58051	1.73791	3.66543	1.6013	2.33488	2.39006	1.25705	5e-05	0.000524216	yes
LOC_Os01g53790	3.53852	1.43491	2.23317	2.4022	1.20128	1.29395	0.526137	1.00712	2.38522	1.25412	0.0013	0.00861326	yes
LOC_Os01g74160	4.58483	6.86813	5.25821	5.57039	2.11015	2.19729	2.70488	2.33744	2.38312	1.25285	5e-05	0.000524216	yes
LOC_Os01g02580	3.97584	4.59475	4.08817	4.21959	0.913826	2.71381	1.68476	1.7708	2.38287	1.2527	5e-05	0.000524216	yes
LOC_Os08g01770	182.641	223.105	146.589	184.112	40.605	114.734	76.6292	77.3227	2.38109	1.25162	5e-05	0.000524216	yes
LOC_Os03g46060	6.01281	1.79397	2.6309	3.47923	2.04105	1.19202	1.15114	1.4614	2.38075	1.25141	0.0083	0.0378889	yes
LOC_Os05g31785	11.5604	7.27665	5.03323	7.95677	4.11642	2.99312	2.92224	3.34393	2.37947	1.25064	5e-05	0.000524216	yes
LOC_Os02g06610	4.99668	7.13873	7.62753	6.58765	2.35637	3.2018	2.74844	2.76887	2.37918	1.25047	0.00035	0.00288958	yes
LOC_Os06g31190	4.5307	4.06409	4.84155	4.47878	1.16266	2.38273	2.10379	1.88306	2.37846	1.25003	5e-05	0.000524216	yes
LOC_Os01g02420	1.4108	2.11275	2.73626	2.0866	0.759392	0.957162	0.915533	0.877362	2.37827	1.24991	0.0005	0.00390859	yes
LOC_Os09g29520	9.68348	13.6673	13.2065	12.1858	2.41085	7.08904	5.90628	5.13539	2.37291	1.24665	5e-05	0.000524216	yes
LOC_Os03g15020	15.2465	22.9105	11.9978	16.7183	4.52198	10.2352	6.3967	7.05131	2.37095	1.24546	5e-05	0.000524216	yes
LOC_Os04g38410	335.259	156.225	308.936	266.807	85.2123	171.662	81.2292	112.701	2.36739	1.24329	5e-05	0.000524216	yes
LOC_Os03g46260	5.75288	6.34398	5.03021	5.70902	2.87134	2.31313	2.05032	2.41159	2.36733	1.24326	5e-05	0.000524216	yes
LOC_Os02g22020	5.65121	4.51136	3.34227	4.50161	2.27465	2.2808	1.15073	1.90206	2.3667	1.24288	5e-05	0.000524216	yes
LOC_Os06g11135	83.0233	33.1011	26.7564	47.6269	26.368	17.6648	16.3422	20.125	2.36655	1.24279	5e-05	0.000524216	yes
LOC_Os01g56180	2.65991	2.05566	1.42566	2.04708	1.85231	0.353251	0.38987	0.865143	2.36618	1.24256	0.0029	0.0165007	yes
LOC_Os05g09724	5.16137	10.3157	2.91097	6.12933	1.11361	2.72775	3.93682	2.59273	2.36404	1.24126	0.00015	0.00139194	yes
LOC_Os01g41930	1.85735	2.56842	2.53353	2.31977	0.783946	1.30662	0.853471	0.981347	2.36386	1.24114	5e-05	0.000524216	yes
LOC_Os05g38490	4.14662	6.15816	4.77221	5.02566	1.77269	2.63991	1.96666	2.12642	2.36344	1.24089	5e-05	0.000524216	yes
LOC_Os03g03500	7.46758	7.3011	5.12784	6.63217	2.43365	4.22756	1.75923	2.80681	2.36289	1.24055	5e-05	0.000524216	yes
LOC_Os10g35950	25.453	16.5838	14.386	18.8076	10.2011	4.84244	8.83611	7.95989	2.3628	1.2405	5e-05	0.000524216	yes
LOC_Os06g35940	26.4637	24.2286	31.6339	27.4421	5.59591	17.0774	12.2215	11.6316	2.35927	1.23834	5e-05	0.000524216	yes
LOC_Os11g35860	2.32112	2.03575	2.67272	2.3432	0.618254	0.946873	1.41825	0.99446	2.35625	1.23649	0.0005	0.00390859	yes
LOC_Os08g40990	2.61655	3.25699	2.17662	2.68338	1.79568	0.98619	0.634912	1.13893	2.35605	1.23638	5e-05	0.000524216	yes
LOC_Os02g36220	3.06556	2.64998	3.8173	3.17762	0.643933	2.38386	1.0264	1.3514	2.35135	1.23349	5e-05	0.000524216	yes
LOC_Os12g05020	37.0341	29.3159	25.0489	30.4663	5.6643	14.8959	18.337	12.9657	2.34976	1.23251	0.0001	0.000978499	yes
LOC_Os04g37580	107.277	147.596	111.722	122.199	24.6518	74.2221	57.1851	52.0196	2.3491	1.2321	5e-05	0.000524216	yes
LOC_Os06g47620	5.21	2.33736	2.74224	3.42987	1.34757	2.12255	0.914175	1.46143	2.34693	1.23077	0.00015	0.00139194	yes
LOC_Os06g49000	2.30624	1.75173	2.33756	2.13184	0.642628	1.24038	0.843028	0.908679	2.34609	1.23026	0.0002	0.00178563	yes
LOC_Os12g36920	2.32389	2.93222	1.48283	2.24631	0.768086	1.15893	0.945398	0.957471	2.34609	1.23026	0.00015	0.00139194	yes
LOC_Os07g30950	2.40391	1.32015	1.05602	1.59336	0.726362	0.717701	0.594075	0.679379	2.34532	1.22979	0.00245	0.0144717	yes
LOC_Os08g05010	2.30481	4.21008	1.6935	2.73613	0.759203	0.335692	2.40819	1.16769	2.3432	1.22847	0.01015	0.0443238	yes
LOC_Os04g49570	25.2858	27.2571	24.2507	25.5979	6.50306	14.5463	11.7259	10.9251	2.34304	1.22838	5e-05	0.000524216	yes
LOC_Os02g57010	23.5919	21.006	16.1364	20.2448	5.19122	12.2129	8.52751	8.64389	2.34209	1.2278	5e-05	0.000524216	yes
LOC_Os06g35200	11.8092	6.77253	6.41739	8.33304	5.04358	2.91182	2.72674	3.56071	2.34027	1.22668	5e-05	0.000524216	yes
LOC_Os01g20930	11.822	7.29742	4.65932	7.92623	6.01903	2.42442	1.72012	3.38786	2.3396	1.22626	0.00045	0.00357292	yes
LOC_Os02g58270	52.712	98.2662	46.5822	65.8535	26.4916	31.5857	26.4261	28.1678	2.3379	1.22521	5e-05	0.000524216	yes
LOC_Os11g29810	25.2873	17.5512	19.9272	20.9219	9.04163	12.0383	5.8127	8.9642	2.33394	1.22277	5e-05	0.000524216	yes
LOC_Os01g03340	134.556	157.584	150.993	147.711	81.4999	29.6727	78.7247	63.2991	2.33354	1.22252	5e-05	0.000524216	yes
LOC_Os04g48410	8.68835	9.1804	12.9311	10.2666	4.34663	4.76967	4.08289	4.39973	2.33346	1.22248	5e-05	0.000524216	yes
LOC_Os10g12050	5.28403	2.67246	4.56479	4.17376	1.17099	2.74575	1.44973	1.78882	2.33325	1.22234	0.0001	0.000978499	yes
LOC_Os10g02380	17.9836	15.2094	12.1846	15.1259	7.02546	6.00643	6.41862	6.4835	2.33298	1.22217	5e-05	0.000524216	yes
LOC_Os03g03490	12.8918	12.2201	9.0813	11.3977	6.45019	4.82589	3.38168	4.88592	2.33276	1.22204	5e-05	0.000524216	yes
LOC_Os01g22352	14.1074	6.35919	9.18147	9.8827	4.98959	5.19269	2.52837	4.23689	2.33254	1.2219	5e-05	0.000524216	yes
LOC_Os10g32940	31.2901	25.3457	18.4697	25.0352	8.87974	8.78673	14.5464	10.7376	2.33155	1.22128	0.00375	0.0202271	yes
LOC_Os01g56330	3.3654	2.21168	3.87283	3.14997	0.881651	2.30306	0.871476	1.35206	2.32976	1.22017	5e-05	0.000524216	yes
LOC_Os02g38120	6.2921	2.22495	2.16896	3.562	2.58327	0.905138	1.09886	1.52909	2.32949	1.22001	0.0001	0.000978499	yes
LOC_Os04g33240	4.63276	3.69175	3.57715	3.96722	1.40405	2.18472	1.52286	1.70388	2.32834	1.21931	0.00155	0.00994705	yes
LOC_Os01g40190	1.92107	0.99209	1.03092	1.31469	0.702059	0.51418	0.480176	0.565471	2.32495	1.2172	0.0009	0.00636194	yes
LOC_Os06g42730	3.29315	1.96187	3.40995	2.88832	1.31998	1.44843	0.959147	1.24252	2.32457	1.21696	0.0004	0.00323412	yes
LOC_Os03g53020	16.4009	14.8428	15.4909	15.5782	6.83994	8.25905	5.00835	6.70245	2.32425	1.21677	5e-05	0.000524216	yes
LOC_Os02g09940	64.8199	38.8969	30.742	44.8196	11.3078	30.1788	16.3974	19.2947	2.3229	1.21593	5e-05	0.000524216	yes
LOC_Os03g49350	2.9078	2.55562	2.30029	2.5879	1.14227	1.32075	0.885009	1.11601	2.31889	1.21343	0.00015	0.00139194	yes
LOC_Os03g31380	12.5124	14.2077	8.70076	11.807	3.3923	7.08034	4.80881	5.09382	2.31791	1.21282	0.00415	0.0218986	yes
LOC_Os03g48626	122.763	68.8715	66.1862	85.9404	43.2658	37.2401	30.7935	37.0998	2.31647	1.21192	5e-05	0.000524216	yes
LOC_Os08g44210	21.4052	19.9714	23.8171	21.7312	7.08067	10.7182	10.3506	9.38317	2.31598	1.21162	5e-05	0.000524216	yes
LOC_Os11g11320	17.7916	21.7921	11.4138	16.9992	6.03694	7.99415	7.9905	7.34053	2.3158	1.21151	5e-05	0.000524216	yes
LOC_Os05g34830	38.2461	33.1801	23.1012	31.5091	17.5308	13.7982	9.48995	13.6063	2.31577	1.21149	5e-05	0.000524216	yes
LOC_Os04g37490	15.4758	13.1821	6.65643	11.7715	7.28213	7.41146	0.557711	5.08377	2.31551	1.21132	5e-05	0.000524216	yes
LOC_Os12g07810	1.61821	1.82948	1.86167	1.76979	0.69025	1.1722	0.431239	0.764564	2.31477	1.21086	0.00175	0.0109652	yes
LOC_Os08g04460	10.5872	12.0684	12.6127	11.7561	3.28229	4.84642	7.13174	5.08682	2.31109	1.20857	5e-05	0.000524216	yes
LOC_Os04g34610	24.7005	32.0837	34.2995	30.3612	8.31057	16.0068	15.1139	13.1438	2.30993	1.20785	5e-05	0.000524216	yes
LOC_Os05g04820	1.06112	0.866313	1.17094	1.03279	0.254755	0.779886	0.307404	0.447348	2.30869	1.20708	0.0004	0.00323412	yes
LOC_Os11g08210	58.3467	50.6392	39.7669	49.5843	24.5571	22.7177	17.1582	21.4776	2.30865	1.20705	5e-05	0.000524216	yes
LOC_Os08g14940	11.1904	15.5466	20.0318	15.5896	3.22898	8.4023	8.631	6.75409	2.30817	1.20675	5e-05	0.000524216	yes
LOC_Os03g15270	27.3219	17.8788	15.7539	20.3182	8.16021	10.0235	8.24273	8.80883	2.30657	1.20575	5e-05	0.000524216	yes
LOC_Os02g36530	107.776	82.1895	105.61	98.525	50.4212	64.1687	13.5614	42.7171	2.30645	1.20568	5e-05	0.000524216	yes
LOC_Os12g36870	23.4854	15.5567	13.8567	17.633	8.08834	7.3138	7.53384	7.64533	2.30638	1.20563	5e-05	0.000524216	yes
LOC_Os04g37710	457.405	485	403.147	448.517	151.34	240.511	191.622	194.491	2.30611	1.20546	5e-05	0.000524216	yes
LOC_Os03g19709	10.2632	10.7586	4.76554	8.59579	2.90542	4.74876	3.55037	3.73485	2.30151	1.20258	0.0002	0.00178563	yes
LOC_Os03g45720	78.6209	64.7372	57.0814	66.8132	33.9768	24.8741	28.2782	29.043	2.30049	1.20194	5e-05	0.000524216	yes
LOC_Os10g34440	6.63054	1.41112	1.07504	3.0389	2.7756	0.767153	0.423339	1.32203	2.29866	1.20079	0.01055	0.0456441	yes
LOC_Os04g54640	98.3786	99.4851	79.0088	92.2909	23.5905	54.3547	42.6328	40.1927	2.29621	1.19926	5e-05	0.000524216	yes
LOC_Os05g50560	30.0676	46.5052	33.4922	36.6884	7.12802	23.8436	16.9776	15.9831	2.29545	1.19878	5e-05	0.000524216	yes
LOC_Os01g53670	10.5671	13.2556	12.663	12.1619	3.76246	6.25354	5.8808	5.29893	2.29516	1.1986	5e-05	0.000524216	yes
LOC_Os01g63930	5.47763	3.57979	4.06261	4.37334	2.11182	1.96945	1.64066	1.90731	2.29294	1.1972	5e-05	0.000524216	yes
LOC_Os10g11310	12.7465	15.0001	13.5929	13.7799	5.23107	7.61805	5.18572	6.01162	2.29221	1.19674	5e-05	0.000524216	yes
LOC_Os03g08940	20.1143	4.77065	9.17162	11.3522	8.11733	6.43305	0.308692	4.95302	2.29198	1.19659	0.0014	0.00913752	yes
LOC_Os02g49480	9.44117	11.698	8.40267	9.84727	3.45392	8.9943	0.441185	4.29647	2.29194	1.19657	5e-05	0.000524216	yes
LOC_Os07g38170	34.8519	22.5652	23.9018	27.1063	14.5536	11.3151	9.63585	11.8348	2.29039	1.19559	5e-05	0.000524216	yes
LOC_Os10g05490	2.26019	0.632053	1.88327	1.59184	0.219043	0.629961	1.23603	0.69501	2.29038	1.19559	0.00385	0.0206534	yes
LOC_Os11g39310	25.1381	32.7216	29.6226	29.1608	9.56083	16.0505	12.6262	12.7459	2.28786	1.194	5e-05	0.000524216	yes
LOC_Os03g05910	3.97654	3.80531	2.35532	3.37906	1.48008	1.65483	1.29702	1.47731	2.28731	1.19365	0.00045	0.00357292	yes
LOC_Os12g02540	0.991427	1.78784	1.70254	1.49394	0.610643	0.769466	0.581053	0.65372	2.28529	1.19237	0.0005	0.00390859	yes
LOC_Os04g39100	3.80323	1.16208	1.87813	2.28115	1.06764	1.65463	0.273922	0.998729	2.28405	1.1916	0.00445	0.0231189	yes
LOC_Os09g25090	31.4322	14.6775	17.4339	21.1812	10.8196	9.34981	7.65153	9.27366	2.28402	1.19158	5e-05	0.000524216	yes
LOC_Os02g03600	2.43771	3.96811	3.37218	3.25933	0.846086	2.39527	1.04513	1.42883	2.28112	1.18974	5e-05	0.000524216	yes
LOC_Os06g01250	165.283	91.0483	114.429	123.587	27.6114	89.52	45.4457	54.1924	2.28052	1.18936	5e-05	0.000524216	yes
LOC_Os11g39990	1.38839	0.876725	2.59974	1.62162	0.362692	0.806606	0.964406	0.711235	2.28001	1.18904	0.002	0.0122302	yes
LOC_Os08g35480	46.8456	43.0601	41.9685	43.9581	18.1243	21.4588	18.2773	19.2868	2.27918	1.18851	5e-05	0.000524216	yes
LOC_Os02g47605	0.986602	1.02382	1.229	1.07981	0.247851	0.717063	0.456574	0.473829	2.2789	1.18834	0.00025	0.0021617	yes
LOC_Os07g12160	2.7439	3.56851	2.54744	2.95328	0.816503	1.84422	1.23577	1.29883	2.2738	1.18511	0.00015	0.00139194	yes
LOC_Os03g51479	2.63111	2.41007	4.41457	3.15192	1.07543	1.97519	1.10808	1.38623	2.27374	1.18506	0.00235	0.0139738	yes
LOC_Os09g13940	7.78861	9.60689	12.259	9.88484	4.04024	5.50316	3.50452	4.34931	2.27274	1.18443	5e-05	0.000524216	yes
LOC_Os12g36750	3.85092	5.32382	4.72221	4.63232	1.37048	2.63309	2.11283	2.0388	2.27208	1.18402	0.00015	0.00139194	yes
LOC_Os02g22820	33.8195	21.9441	16.3319	24.0318	18.8476	5.65904	7.25849	10.5884	2.26963	1.18246	5e-05	0.000524216	yes
LOC_Os09g27260	2.81156	2.23551	1.31832	2.1218	1.05452	1.56793	0.182155	0.93487	2.26962	1.18245	0.0055	0.0273823	yes
LOC_Os06g11610	3.51299	1.2772	1.45257	2.08092	0.69598	1.45483	0.602115	0.917641	2.26768	1.18122	0.0048	0.0245738	yes
LOC_Os12g03070	57.3194	73.0386	71.3964	67.2515	12.7492	42.8253	33.4196	29.6647	2.26705	1.18082	5e-05	0.000524216	yes
LOC_Os01g66170	51.2705	55.7059	37.4379	48.1381	15.9373	26.9071	20.8779	21.2408	2.2663	1.18034	5e-05	0.000524216	yes
LOC_Os05g46040	50.3888	34.5482	37.0883	40.6751	18.9083	19.1631	15.7736	17.9483	2.26624	1.18029	5e-05	0.000524216	yes
LOC_Os02g14840	7.74607	11.3781	13.0866	10.7369	1.58095	7.62152	5.01655	4.73967	2.26533	1.17972	5e-05	0.000524216	yes
LOC_Os04g25560	12.8345	16.4774	14.1465	14.4861	4.55364	8.97942	5.65646	6.39651	2.26469	1.17932	5e-05	0.000524216	yes
LOC_Os07g01810	6.27432	3.42709	3.78577	4.49573	2.09868	2.40655	1.45653	1.98725	2.26229	1.17778	0.00015	0.00139194	yes
LOC_Os05g26820	22.7943	22.7343	27.7116	24.4134	6.04899	15.5524	10.7989	10.8001	2.26048	1.17663	5e-05	0.000524216	yes
LOC_Os04g28210	4.3424	4.77366	5.31846	4.81151	1.42839	2.77771	2.18542	2.13051	2.25838	1.17529	5e-05	0.000524216	yes
LOC_Os01g45900	39.5905	20.9522	22.3987	27.6471	14.7937	11.8524	10.0911	12.2458	2.25768	1.17485	5e-05	0.000524216	yes
LOC_Os10g38600	8.49985	4.15922	3.37657	5.34521	2.28328	4.53409	0.285949	2.36777	2.25749	1.17472	0.00135	0.00886785	yes
LOC_Os01g63230	17.2868	17.1095	22.9063	19.1009	5.72478	11.9986	7.6643	8.46257	2.2571	1.17447	5e-05	0.000524216	yes
LOC_Os03g48000	191.359	196.439	177.393	188.397	61.2137	106.956	82.2575	83.4758	2.25691	1.17435	5e-05	0.000524216	yes
LOC_Os08g16820	15.445	13.9834	13.2925	14.2403	3.84523	9.36078	5.73952	6.31518	2.25493	1.17309	5e-05	0.000524216	yes
LOC_Os10g39680	16.4897	16.572	12.651	15.2376	8.82546	7.57978	3.87061	6.75862	2.25454	1.17283	5e-05	0.000524216	yes
LOC_Os01g50616	2.53763	2.40349	3.57548	2.83887	1.23426	0.969672	1.57546	1.2598	2.25343	1.17212	0.0001	0.000978499	yes
LOC_Os05g06320	9.06278	8.18304	8.51063	8.58548	2.83415	4.99576	3.60154	3.81048	2.25312	1.17192	5e-05	0.000524216	yes
LOC_Os06g08250	8.52688	3.85855	5.06586	5.8171	1.92374	3.84578	1.98074	2.58342	2.25171	1.17102	0.0004	0.00323412	yes
LOC_Os01g02400	33.6128	46.0905	41.0944	40.2659	12.7187	19.628	21.311	17.8859	2.25126	1.17074	5e-05	0.000524216	yes
LOC_Os10g39430	64.8423	32.3071	34.2649	43.8048	26.1559	17.4341	14.8445	19.4782	2.24891	1.16923	5e-05	0.000524216	yes
LOC_Os04g32480	2.03965	2.3334	2.71588	2.36298	0.659032	2.06727	0.427795	1.05137	2.24752	1.16834	0.01155	0.048953	yes
LOC_Os03g15260	6.73807	7.55923	5.54292	6.61341	5.31929	1.17722	2.33866	2.94506	2.24559	1.1671	0.00375	0.0202271	yes
LOC_Os01g13540	82.3067	103.75	89.3249	91.7937	21.2394	60.214	41.3504	40.9346	2.24245	1.16508	5e-05	0.000524216	yes
LOC_Os11g44380	5.84072	5.71779	8.26377	6.60743	3.80016	3.1385	1.91423	2.95097	2.23907	1.1629	5e-05	0.000524216	yes
LOC_Os06g47930	2.52821	4.89504	5.86017	4.42781	1.1625	2.9273	1.84614	1.97865	2.23779	1.16208	5e-05	0.000524216	yes
LOC_Os09g07660	26.8335	36.8638	25.7012	29.7995	7.8853	17.7045	14.3597	13.3165	2.23779	1.16207	5e-05	0.000524216	yes
LOC_Os09g29404	10.3352	11.3105	10.4734	10.7064	2.53494	6.01736	5.80145	4.78458	2.23769	1.16201	5e-05	0.000524216	yes
LOC_Os05g51130	4.55164	5.93496	9.94719	6.81126	1.37458	5.22615	2.53534	3.04536	2.2366	1.16131	5e-05	0.000524216	yes
LOC_Os02g30110	19.4617	14.8795	11.709	15.3501	7.27684	7.53571	5.78855	6.86703	2.23533	1.16049	5e-05	0.000524216	yes
LOC_Os11g47330	1.08802	1.13909	1.27277	1.16662	0.454532	0.693805	0.417669	0.522002	2.2349	1.16021	0.0054	0.026999	yes
LOC_Os02g07170	3.49362	2.64976	1.11027	2.41788	1.18043	1.80067	0.264978	1.08203	2.23458	1.16001	0.0061	0.0297046	yes
LOC_Os07g07050	4.37841	4.46138	5.52756	4.78912	1.35024	2.94157	2.13779	2.1432	2.23457	1.15999	5e-05	0.000524216	yes
LOC_Os10g36703	21.7907	19.9463	13.3723	18.3698	7.46898	9.87991	7.31372	8.22087	2.23453	1.15997	5e-05	0.000524216	yes
LOC_Os09g28770	2.95207	2.96271	3.69237	3.20239	0.834852	2.04432	1.4206	1.43326	2.23434	1.15985	0.0003	0.00252864	yes
LOC_Os04g22900	5.0192	5.55206	6.4132	5.66149	1.35909	3.93839	2.31088	2.53612	2.23234	1.15856	5e-05	0.000524216	yes
LOC_Os01g10210	313.18	219.999	151.058	228.079	104.272	100.438	101.827	102.179	2.23215	1.15843	5e-05	0.000524216	yes
LOC_Os02g45690	5.82335	5.9985	7.05316	6.29167	1.86437	3.47596	3.12018	2.82017	2.23095	1.15766	5e-05	0.000524216	yes
LOC_Os09g38320	12.1405	10.2626	8.7882	10.3971	4.59153	4.52742	4.87337	4.66411	2.22917	1.15651	5e-05	0.000524216	yes
LOC_Os07g42220	11.9496	5.48632	6.06051	7.83213	6.43523	2.73408	1.37159	3.51363	2.22907	1.15644	0.0041	0.0216991	yes
LOC_Os08g44230	4.17998	5.25058	3.11538	4.18198	1.15297	2.36831	2.10792	1.8764	2.22873	1.15622	5e-05	0.000524216	yes
LOC_Os01g02130	13.4593	10.2377	10.2506	11.3159	7.08391	4.50557	3.65635	5.08194	2.22669	1.15489	5e-05	0.000524216	yes
LOC_Os10g33460	16.8874	11.2041	8.05318	12.0482	7.85563	4.23727	4.14067	5.41119	2.22653	1.1548	5e-05	0.000524216	yes
LOC_Os04g39910	3.03756	3.88532	4.88395	3.93561	1.82876	1.93623	1.54059	1.76853	2.22536	1.15404	5e-05	0.000524216	yes
LOC_Os08g35620	75.3663	82.2087	71.7547	76.4433	22.0115	45.2807	35.8197	34.3706	2.22409	1.15321	5e-05	0.000524216	yes
LOC_Os02g06380	5.6719	4.90729	3.2128	4.59733	2.07461	1.6813	2.446	2.0673	2.22383	1.15305	0.0001	0.000978499	yes
LOC_Os09g27820	5.11642	2.19301	4.00374	3.77105	1.47118	2.498	1.12001	1.6964	2.22297	1.15249	0.0005	0.00390859	yes
LOC_Os02g46970	10.8235	5.10296	6.18129	7.36923	1.90129	5.08607	2.95974	3.3157	2.22253	1.1522	5e-05	0.000524216	yes
LOC_Os10g40550	4.47901	5.77403	5.01762	5.09022	1.99907	3.62117	1.2511	2.29045	2.22237	1.1521	0.0001	0.000978499	yes
LOC_Os10g40555	4.47901	5.77403	5.01762	5.09022	1.99907	3.62117	1.2511	2.29045	2.22237	1.1521	0.0001	0.000978499	yes
LOC_Os11g02389	847.187	563.944	576.66	662.597	374.921	261.071	258.993	298.328	2.22104	1.15123	5e-05	0.000524216	yes
LOC_Os06g01450	11.5551	16.8875	15.3216	14.588	5.04814	7.88255	6.80622	6.57897	2.21737	1.14885	0.0003	0.00252864	yes
LOC_Os06g40818	18.0164	6.83715	8.82551	11.2263	4.97867	6.75957	3.4572	5.06515	2.21638	1.14821	5e-05	0.000524216	yes
LOC_Os01g04200	5.97263	5.71783	5.85094	5.84713	1.80729	3.59685	2.51281	2.63898	2.21568	1.14775	5e-05	0.000524216	yes
LOC_Os10g02410	48.6212	61.5882	64.515	58.2415	36.3602	25.5768	16.9369	26.2913	2.21524	1.14746	0.0026	0.0151325	yes
LOC_Os06g11130	20.654	10.383	10.4049	13.814	6.89421	6.22366	5.5909	6.23626	2.21511	1.14737	5e-05	0.000524216	yes
LOC_Os02g16940	1.23614	0.313659	3.15422	1.568	0.696435	1.42912	0	0.708519	2.21307	1.14605	0.002	0.0122302	yes
LOC_Os10g36580	13.4985	7.54079	5.20414	8.74781	1.9795	3.53686	6.34319	3.95318	2.21285	1.14591	0.0081	0.0371883	yes
LOC_Os01g49210	7.59087	3.67506	3.67202	4.97932	2.26841	3.24025	1.24388	2.25085	2.2122	1.14548	0.00105	0.00722233	yes
LOC_Os03g11900	124.338	130.279	117.507	124.041	50.7617	60.6567	56.8362	56.0849	2.21166	1.14514	5e-05	0.000524216	yes
LOC_Os11g37210	8.10194	4.8786	6.70035	6.5603	4.03925	3.24164	1.63977	2.97355	2.20622	1.14157	0.0005	0.00390859	yes
LOC_Os06g13210	4.13517	2.96308	4.29067	3.79631	1.84893	1.60448	1.70975	1.72105	2.20581	1.1413	0.00025	0.0021617	yes
LOC_Os04g58560	11.0887	12.9832	11.6746	11.9155	3.97769	7.66002	4.57016	5.40262	2.2055	1.14111	5e-05	0.000524216	yes
LOC_Os05g38500	2.93217	1.31462	1.81776	2.02152	0.573447	1.31027	0.867656	0.917124	2.20419	1.14025	0.00365	0.0198059	yes
LOC_Os09g28230	19.2579	16.8502	13.1469	16.4184	6.52927	8.60406	7.21329	7.44887	2.20415	1.14022	5e-05	0.000524216	yes
LOC_Os01g52250	5.06816	6.59249	6.25029	5.97031	2.01686	3.35508	2.75571	2.70921	2.20371	1.13993	0.00785	0.036273	yes
LOC_Os07g29310	4.99827	2.70805	3.67426	3.79353	0.573605	3.59879	0.992962	1.72179	2.20325	1.13963	0.0029	0.0165007	yes
LOC_Os10g40990	5.77163	9.74028	8.31949	7.9438	2.10651	4.38729	4.32697	3.60692	2.20238	1.13906	5e-05	0.000524216	yes
LOC_Os03g10050	7.44252	6.09022	2.65673	5.39649	1.77603	3.74182	1.83543	2.45109	2.20167	1.13859	0.0001	0.000978499	yes
LOC_Os07g40130	21.9262	6.67099	9.03065	12.5426	4.0995	9.71764	3.27395	5.69703	2.2016	1.13856	5e-05	0.000524216	yes
LOC_Os02g49310	2.91428	2.96556	3.24678	3.04221	0.619289	2.00228	1.52584	1.38247	2.20056	1.13787	0.0001	0.000978499	yes
LOC_Os01g64540	12.2542	8.56783	6.2972	9.03974	4.45237	4.54972	3.32182	4.10797	2.20054	1.13786	5e-05	0.000524216	yes
LOC_Os05g40200	1.78678	1.33055	1.98227	1.69987	0.529195	1.1788	0.609842	0.772612	2.20016	1.13761	0.0006	0.00455726	yes
LOC_Os01g68680	10.6553	17.4447	14.9932	14.3644	5.40042	7.44732	6.74574	6.53116	2.19936	1.13709	5e-05	0.000524216	yes
LOC_Os12g01449	113.334	170.183	141.415	141.644	24.6832	97.8284	70.7531	64.4216	2.1987	1.13665	5e-05	0.000524216	yes
LOC_Os04g38680	2.62521	2.94034	2.21262	2.59272	1.54345	1.13636	0.858108	1.1793	2.19852	1.13653	0.00085	0.00606681	yes
LOC_Os04g26910	54.8731	60.1602	69.5901	61.5411	20.4464	35.2941	28.2514	27.9973	2.19811	1.13626	5e-05	0.000524216	yes
LOC_Os09g31502	94.6597	135.089	73.77	101.173	21.789	65.0361	51.4153	46.0801	2.19559	1.13461	5e-05	0.000524216	yes
LOC_Os04g45000	32.4289	43.0871	29.3072	34.9411	12.7307	18.5921	16.433	15.9186	2.19499	1.13421	5e-05	0.000524216	yes
LOC_Os07g45100	3.84593	2.18952	2.51443	2.84996	1.16118	2.02063	0.713628	1.29848	2.19484	1.13412	0.0016	0.0102133	yes
LOC_Os04g20474	3.89066	2.90449	3.79924	3.53147	1.72367	1.40287	1.70432	1.61029	2.19306	1.13295	5e-05	0.000524216	yes
LOC_Os02g47650	15.8051	24.9978	23.6372	21.48	11.3096	8.5271	9.55809	9.79828	2.19222	1.1324	0.0001	0.000978499	yes
LOC_Os12g43720	36.0249	46.3066	42.0862	41.4726	8.86727	28.6124	19.2857	18.9218	2.19179	1.13211	5e-05	0.000524216	yes
LOC_Os09g34250	3.53035	2.57247	0.701879	2.26823	0.707483	2.26582	0.131616	1.03497	2.19159	1.13198	0.0027	0.0155748	yes
LOC_Os05g49770	15.0644	14.0825	19.5358	16.2275	8.48792	6.43493	7.29265	7.40517	2.19137	1.13184	5e-05	0.000524216	yes
LOC_Os01g12130	23.1998	21.039	22.6685	22.3025	3.30374	15.4774	11.7553	10.1788	2.19107	1.13163	5e-05	0.000524216	yes
LOC_Os05g42040	28.8485	16.6183	18.3631	21.2766	10.7209	10.9445	7.49544	9.72025	2.18889	1.1302	5e-05	0.000524216	yes
LOC_Os01g16152	30.7237	29.8353	24.0057	28.1882	9.94194	15.6092	13.084	12.8784	2.1888	1.13014	5e-05	0.000524216	yes
LOC_Os02g07820	7.59072	7.94359	7.69509	7.74313	2.94801	4.14024	3.52728	3.53851	2.18825	1.12978	5e-05	0.000524216	yes
LOC_Os11g04490	7.47841	7.38644	5.9995	6.95479	2.57911	2.83154	4.12508	3.17858	2.18802	1.12963	5e-05	0.000524216	yes
LOC_Os01g01920	22.5596	27.3826	27.7548	25.899	6.7727	15.1376	13.6022	11.8375	2.18788	1.12953	5e-05	0.000524216	yes
LOC_Os06g30640	4.38519	1.79962	2.51352	2.89945	1.66918	0.822097	1.4847	1.32533	2.18772	1.12943	0.0017	0.0107201	yes
LOC_Os02g36924	2.09994	2.7958	1.59319	2.16298	0.868791	1.11462	0.984131	0.989181	2.18664	1.12871	0.00465	0.0239683	yes
LOC_Os08g32540	15.8028	15.448	13.1374	14.7961	6.0567	6.84304	7.42653	6.77543	2.18379	1.12683	5e-05	0.000524216	yes
LOC_Os05g33940	41.0617	27.5028	21.4015	29.9887	15.6605	15.4191	10.1295	13.7364	2.18316	1.12642	5e-05	0.000524216	yes
LOC_Os03g22810	28.1957	41.2975	51.7845	40.4259	19.88	15.4732	20.2025	18.5186	2.18299	1.12631	5e-05	0.000524216	yes
LOC_Os07g07040	9.98369	12.8906	16.7703	13.2149	3.36376	10.1525	4.66048	6.05892	2.18107	1.12503	5e-05	0.000524216	yes
LOC_Os12g24020	13.297	11.7251	13.0558	12.6926	6.0517	4.9297	6.47705	5.81948	2.18105	1.12503	5e-05	0.000524216	yes
LOC_Os09g28850	6.22555	4.1627	5.7302	5.37282	1.70123	4.09609	1.59718	2.46483	2.17979	1.12419	5e-05	0.000524216	yes
LOC_Os01g47350	63.0366	61.9456	58.996	61.326	23.0393	34.3003	27.0752	28.1383	2.17945	1.12397	5e-05	0.000524216	yes
LOC_Os10g01470	54.8697	54.2462	43.5375	50.8844	19.7576	28.0579	22.268	23.3612	2.17816	1.12311	5e-05	0.000524216	yes
LOC_Os10g41800	7.57646	5.03369	3.25018	5.28678	3.85985	1.97391	1.45236	2.42871	2.17679	1.1222	0.00035	0.00288958	yes
LOC_Os02g51820	28.0132	20.2274	13.2072	20.4826	12.1232	7.17367	8.9411	9.41265	2.17607	1.12173	0.00305	0.017177	yes
LOC_Os11g46880	2.39587	3.2691	3.72409	3.12969	1.67588	1.06912	1.57327	1.43942	2.17427	1.12053	0.0002	0.00178563	yes
LOC_Os06g21210	61.3645	44.9341	52.1493	52.816	24.5991	25.1812	23.1285	24.3029	2.17324	1.11984	5e-05	0.000524216	yes
LOC_Os06g02960	6.36442	2.95936	4.29632	4.54003	0.804852	3.90506	1.55889	2.0896	2.17268	1.11948	0.0001	0.000978499	yes
LOC_Os07g06830	49.4916	30.2397	27.0122	35.5812	26.2195	11.675	11.2403	16.3782	2.17247	1.11933	5e-05	0.000524216	yes
LOC_Os04g15650	5.14511	7.88421	8.63327	7.22086	3.13296	3.17817	3.66181	3.32431	2.17214	1.11912	5e-05	0.000524216	yes
LOC_Os03g20600	6.50615	2.59251	1.73805	3.61224	1.62844	2.41167	0.950595	1.66357	2.17138	1.11861	0.0083	0.0378889	yes
LOC_Os09g28910	84.7945	106.825	104.459	98.6928	36.0028	50.2289	50.2289	45.4869	2.1697	1.1175	5e-05	0.000524216	yes
LOC_Os01g52260	280.788	211.249	180.516	224.184	127.523	93.6499	88.8232	103.332	2.16955	1.1174	5e-05	0.000524216	yes
LOC_Os06g48800	20.3668	23.2306	22.641	22.0795	5.94086	13.1374	11.4552	10.1778	2.16938	1.11728	5e-05	0.000524216	yes
LOC_Os09g25100	21.1791	7.17377	13.6798	14.0109	11.3749	5.10717	2.89882	6.4603	2.16877	1.11687	5e-05	0.000524216	yes
LOC_Os12g12370	12.0221	9.99509	10.7692	10.9288	5.4971	4.38803	5.23557	5.04023	2.16831	1.11657	5e-05	0.000524216	yes
LOC_Os09g13920	34.0356	26.1133	19.4002	26.5164	11.44	12.8289	12.4271	12.232	2.16779	1.11622	5e-05	0.000524216	yes
LOC_Os12g18770	5.61368	5.21609	7.46609	6.09862	2.2045	3.56708	2.68041	2.81733	2.16468	1.11415	5e-05	0.000524216	yes
LOC_Os07g07520	1.43893	2.1921	2.65347	2.09483	1.23748	0.728281	0.937739	0.967834	2.16445	1.114	0.0076	0.0353637	yes
LOC_Os03g60509	25.1501	8.49825	13.2977	15.6487	5.70488	10.7271	5.27038	7.23412	2.16318	1.11315	0.0001	0.000978499	yes
LOC_Os05g32820	13.0086	9.56545	8.13275	10.2356	6.02048	4.90574	3.269	4.73174	2.16318	1.11315	5e-05	0.000524216	yes
LOC_Os06g02490	95.6111	159.297	71.5871	108.832	41.388	52.7212	56.8488	50.3193	2.16283	1.11291	5e-05	0.000524216	yes
LOC_Os07g01090	10.3367	10.6408	12.1531	11.0435	4.64277	4.88891	5.78671	5.10613	2.16279	1.1129	5e-05	0.000524216	yes
LOC_Os04g48060	5.50862	7.49949	4.40651	5.80487	3.2432	1.97606	2.84466	2.68797	2.15957	1.11075	0.0002	0.00178563	yes
LOC_Os05g42060	57.3385	38.2258	29.3535	41.6392	11.827	26.825	19.2223	19.2914	2.15843	1.10998	5e-05	0.000524216	yes
LOC_Os05g34170	20.7028	13.1639	25.5043	19.7903	7.60771	12.2031	7.69605	9.16894	2.15841	1.10997	5e-05	0.000524216	yes
LOC_Os06g27860	6.95046	9.15256	7.03836	7.71379	2.09622	4.72212	3.90872	3.57569	2.15729	1.10922	0.00015	0.00139194	yes
LOC_Os01g18290	13.7798	19.6075	11.4988	14.962	6.59888	7.91723	6.30658	6.9409	2.15563	1.10811	5e-05	0.000524216	yes
LOC_Os05g23880	44.8468	39.3763	45.6438	43.2889	13.395	27.3335	19.601	20.1098	2.15263	1.1061	5e-05	0.000524216	yes
LOC_Os03g46570	58.6313	28.6674	27.9888	38.4292	25.7691	15.4421	12.3484	17.8532	2.15251	1.10602	5e-05	0.000524216	yes
LOC_Os07g14890	25.5899	23.8236	18.3232	22.5789	8.43684	12.9622	10.0708	10.4899	2.15244	1.10597	5e-05	0.000524216	yes
LOC_Os06g34940	64.4272	63.9448	62.2298	63.5339	10.1553	53.4536	24.9593	29.5227	2.15204	1.1057	0.0034	0.0187032	yes
LOC_Os11g13890	333.19	230.282	383.191	315.554	67.158	243.535	129.321	146.671	2.15144	1.1053	5e-05	0.000524216	yes
LOC_Os08g07100	0.0440767	2.93635	17.1703	6.7169	0.134903	3.70706	5.52691	3.12296	2.15081	1.10488	0.0001	0.000978499	yes
LOC_Os09g34160	2.00887	2.78531	1.21254	2.00224	0.909838	1.40607	0.477486	0.931132	2.15033	1.10456	0.0004	0.00323412	yes
LOC_Os05g50910	1.55926	0.642254	1.8696	1.35704	0.340689	1.14549	0.409018	0.631733	2.14812	1.10308	0.0008	0.00577117	yes
LOC_Os08g32970	4.70649	4.60406	3.93545	4.41533	3.07018	1.37665	1.72193	2.05626	2.14726	1.1025	0.00095	0.00664723	yes
LOC_Os02g15800	9.66739	9.98888	5.38945	8.34857	4.04002	3.40953	4.21452	3.88802	2.14725	1.10249	0.0002	0.00178563	yes
LOC_Os03g59770	4.06206	3.33227	2.18543	3.19326	1.77252	1.73282	0.956226	1.48719	2.14718	1.10244	0.00835	0.0380541	yes
LOC_Os04g44850	3.45346	1.66711	2.07151	2.39736	0.842237	1.43241	1.07501	1.11655	2.14711	1.1024	0.00085	0.00606681	yes
LOC_Os09g12300	44.0001	40.8099	34.9708	39.927	16.5969	22.3253	16.8764	18.5996	2.14666	1.1021	5e-05	0.000524216	yes
LOC_Os03g44670	75.9789	92.0195	66.0538	78.0174	25.3244	48.8064	34.9963	36.3757	2.14477	1.10082	5e-05	0.000524216	yes
LOC_Os07g43950	3.94013	5.44271	5.67808	5.02031	3.30855	1.88204	1.83277	2.34112	2.14441	1.10058	0.00075	0.00546985	yes
LOC_Os12g27440	8.37812	6.15785	10.1516	8.22918	2.67095	5.73501	3.10924	3.8384	2.14391	1.10024	0.0002	0.00178563	yes
LOC_Os01g51870	25.1449	19.0698	15.6764	19.9637	12.3618	9.59383	5.99341	9.31634	2.14287	1.09954	5e-05	0.000524216	yes
LOC_Os02g56334	4.69451	3.01418	3.91956	3.87608	1.76049	2.12366	1.54348	1.80921	2.14242	1.09924	0.00015	0.00139194	yes
LOC_Os06g16450	1.52741	1.91545	2.49898	1.98061	0.793838	0.997945	0.981678	0.924487	2.14239	1.09922	5e-05	0.000524216	yes
LOC_Os09g26780	1.19144	4.56696	2.90583	2.88808	1.05656	1.68587	1.30244	1.34829	2.14203	1.09898	0.00135	0.00886785	yes
LOC_Os09g20030	6.42743	5.96465	6.28098	6.22435	3.03939	2.62045	3.06476	2.9082	2.14028	1.0978	5e-05	0.000524216	yes
LOC_Os03g50450	5.89281	5.45146	4.68263	5.3423	2.81769	2.64879	2.02387	2.49679	2.13967	1.09739	5e-05	0.000524216	yes
LOC_Os06g37300	6.24388	5.52401	7.34636	6.37141	1.44452	4.84743	2.64193	2.97796	2.13952	1.09729	5e-05	0.000524216	yes
LOC_Os05g11120	50.7387	34.7148	33.2955	39.583	20.7379	19.7999	15.0098	18.5158	2.1378	1.09612	5e-05	0.000524216	yes
LOC_Os03g57260	1.51178	1.24227	1.95196	1.56867	0.373972	1.31554	0.512427	0.73398	2.13721	1.09573	0.00585	0.0287537	yes
LOC_Os07g42280	11.5871	12.0894	13.0112	12.2292	4.33463	7.05229	5.78192	5.72295	2.13687	1.0955	5e-05	0.000524216	yes
LOC_Os05g30250	71.5115	92.8664	68.7371	77.705	18.8936	53.0433	37.1782	36.3717	2.13641	1.09519	5e-05	0.000524216	yes
LOC_Os07g48910	36.6644	6.72764	20.7714	21.3878	9.50588	13.3019	7.24902	10.0189	2.13475	1.09406	5e-05	0.000524216	yes
LOC_Os04g03740	6.14966	4.03956	4.95399	5.04774	1.16424	3.437	2.49273	2.36465	2.13467	1.09401	0.0006	0.00455726	yes
LOC_Os09g25150	92.0842	56.098	83.2214	77.1345	30.2238	46.0596	32.1386	36.1407	2.13428	1.09375	5e-05	0.000524216	yes
LOC_Os03g60480	3.89507	2.89789	4.44065	3.74453	1.50573	2.39316	1.36616	1.75502	2.13361	1.0933	0.00075	0.00546985	yes
LOC_Os02g38160	47.206	48.8524	41.8153	45.9579	17.7423	25.2239	21.6921	21.5528	2.13234	1.09244	5e-05	0.000524216	yes
LOC_Os12g25170	7.69911	9.59882	8.84305	8.71366	2.27201	5.51215	4.47525	4.08647	2.13232	1.09242	5e-05	0.000524216	yes
LOC_Os07g43370	56.5547	28.4114	17.1239	34.03	19.3468	15.7629	12.7782	15.9626	2.13186	1.09211	5e-05	0.000524216	yes
LOC_Os11g47980	10.0494	18.1232	10.4932	12.8886	2.64028	7.77266	7.73264	6.04853	2.13086	1.09144	5e-05	0.000524216	yes
LOC_Os07g35680	6.41909	4.5226	4.87789	5.2732	3.12254	2.87988	1.42798	2.4768	2.12904	1.0902	5e-05	0.000524216	yes
LOC_Os01g72350	11.4952	12.9426	13.447	12.6283	6.00417	6.09316	5.70355	5.93363	2.12826	1.08967	5e-05	0.000524216	yes
LOC_Os01g50100	26.2692	31.8368	33.2858	30.4639	13.6507	20.4024	8.951	14.3347	2.12519	1.08759	5e-05	0.000524216	yes
LOC_Os06g10830	5.98129	7.55469	8.53107	7.35568	2.63214	3.68474	4.06671	3.4612	2.12518	1.08759	5e-05	0.000524216	yes
LOC_Os03g47070	7.20062	7.55313	11.6474	8.80038	3.08955	5.36087	3.97324	4.14122	2.12507	1.08751	5e-05	0.000524216	yes
LOC_Os01g03940	44.2035	36.7364	20.465	33.8016	17.3633	12.9043	17.4841	15.9172	2.12359	1.0865	5e-05	0.000524216	yes
LOC_Os06g15910	3.98194	2.93504	4.68497	3.86732	1.47006	2.50742	1.48617	1.82122	2.12348	1.08643	5e-05	0.000524216	yes
LOC_Os03g04770	239.518	170.557	137.464	182.513	96.9672	79.5946	81.2907	85.9509	2.12346	1.08641	5e-05	0.000524216	yes
LOC_Os07g30610	14.1361	9.37796	7.49214	10.3354	5.52183	3.92571	5.15793	4.86849	2.12292	1.08605	5e-05	0.000524216	yes
LOC_Os06g39960	1.48324	1.48622	1.61179	1.52708	0.622627	0.958488	0.577008	0.719374	2.12279	1.08596	0.00995	0.0436543	yes
LOC_Os01g18210	10.255	9.41261	6.60185	8.75648	3.7584	4.7927	3.82646	4.12586	2.12234	1.08566	5e-05	0.000524216	yes
LOC_Os01g09620	56.852	46.8769	50.7021	51.477	24.6216	25.7331	22.4315	24.262	2.12171	1.08523	5e-05	0.000524216	yes
LOC_Os05g03900	18.2345	24.0412	28.5481	23.6079	4.4874	16.0419	12.852	11.1271	2.12166	1.08519	0.00385	0.0206534	yes
LOC_Os03g11734	0.729373	0.978225	1.67682	1.12814	0.524051	0.680086	0.391293	0.53181	2.12132	1.08496	0.00255	0.0149456	yes
LOC_Os08g04830	92.2459	114.509	115.81	107.522	34.4636	59.9321	57.6948	50.6968	2.12088	1.08466	5e-05	0.000524216	yes
LOC_Os10g20230	13.3626	14.6202	13.5789	13.8539	3.4965	8.91854	7.18529	6.53344	2.12046	1.08438	5e-05	0.000524216	yes
LOC_Os09g24490	11.2633	6.54495	4.76937	7.52587	3.20692	4.39613	3.05196	3.55167	2.11897	1.08336	5e-05	0.000524216	yes
LOC_Os04g11524	5.32595	5.62965	5.46265	5.47275	3.46128	2.65785	1.62965	2.58293	2.11881	1.08326	0.0017	0.0107201	yes
LOC_Os12g41650	51.2457	39.8074	36.1519	42.4017	22.0393	20.4422	17.6699	20.0505	2.11475	1.08048	5e-05	0.000524216	yes
LOC_Os01g50370	18.8665	12.0315	9.72461	13.5409	6.63967	7.16661	5.40353	6.40327	2.11469	1.08044	5e-05	0.000524216	yes
LOC_Os05g02070	246.981	166.417	215.529	209.642	72.1747	135.385	89.9205	99.1602	2.11417	1.0801	5e-05	0.000524216	yes
LOC_Os11g10470	9.981	13.5946	18.9876	14.1877	4.91139	11.9787	3.25092	6.71366	2.11326	1.07947	0.00015	0.00139194	yes
LOC_Os05g45810	9.17269	15.0498	8.2398	10.8207	3.1202	5.29998	6.95305	5.12441	2.1116	1.07834	5e-05	0.000524216	yes
LOC_Os03g54050	82.9921	95.9986	55.6951	78.2286	18.9211	58.5975	33.6566	37.0584	2.11095	1.0779	5e-05	0.000524216	yes
LOC_Os07g46846	3.44716	1.43108	2.99817	2.62547	0.812344	2.21083	0.708391	1.24386	2.11074	1.07776	0.002	0.0122302	yes
LOC_Os01g43774	10.9372	8.08316	6.13074	8.38369	4.82833	6.52671	0.562757	3.9726	2.11038	1.0775	0.0001	0.000978499	yes
LOC_Os06g06920	1.24678	1.6356	0.963166	1.28185	0.596225	0.837122	0.389011	0.607452	2.11021	1.07738	0.00195	0.0119762	yes
LOC_Os01g28030	25.6054	7.20938	16.0414	16.2854	6.34362	11.8933	4.92231	7.71974	2.10958	1.07696	5e-05	0.000524216	yes
LOC_Os01g39136	0.873262	1.36433	0.984532	1.07404	0.547979	0.60436	0.375193	0.509177	2.10936	1.07681	0.0018	0.0112211	yes
LOC_Os02g33580	18.6724	25.7876	25.2228	23.2276	7.19051	16.159	9.69333	11.0143	2.10886	1.07647	5e-05	0.000524216	yes
LOC_Os03g03880	8.86234	9.18773	9.55909	9.20305	2.93928	5.74273	4.41093	4.36431	2.10871	1.07636	5e-05	0.000524216	yes
LOC_Os08g06010	37.3902	43.2017	42.9284	41.1734	13.6469	26.3653	18.5778	19.53	2.10821	1.07602	5e-05	0.000524216	yes
LOC_Os12g33300	4.79436	4.26601	6.59997	5.22011	1.37675	2.53478	3.51949	2.477	2.10743	1.07548	0.0063	0.0304687	yes
LOC_Os06g18140	3.70174	1.76054	3.09826	2.85351	1.50326	1.46226	1.09741	1.35431	2.10698	1.07518	0.0013	0.00861326	yes
LOC_Os01g62750	15.2807	15.8969	17.5822	16.2532	5.86259	9.65135	7.63381	7.71591	2.10645	1.07482	5e-05	0.000524216	yes
LOC_Os03g12110	1.50321	2.33251	1.88728	1.90766	0.684994	0.881816	1.15018	0.905662	2.10637	1.07476	0.00395	0.0210608	yes
LOC_Os02g19530	4.81457	3.62565	3.03836	3.82619	1.84667	1.96625	1.64222	1.81838	2.10418	1.07326	0.0001	0.000978499	yes
LOC_Os01g41810	37.671	40.4226	29.2288	35.7741	15.3026	17.2766	18.45	17.0097	2.10316	1.07256	5e-05	0.000524216	yes
LOC_Os04g06520	16.0832	21.4731	25.3082	20.9548	5.42747	11.3305	13.1366	9.96485	2.10287	1.07236	5e-05	0.000524216	yes
LOC_Os06g14510	48.2834	58.2547	45.3577	50.6319	14.6548	33.2584	24.3582	24.0905	2.10174	1.07159	5e-05	0.000524216	yes
LOC_Os02g56340	10.3316	8.71852	6.57564	8.54193	4.63623	4.2	3.35666	4.0643	2.1017	1.07156	0.00035	0.00288958	yes
LOC_Os04g43910	1.97608	1.41059	1.49501	1.62723	0.762432	0.785664	0.775834	0.774643	2.10062	1.07081	0.00105	0.00722233	yes
LOC_Os01g70710	40.5515	56.8206	58.297	51.8897	22.6241	27.6147	23.8949	24.7112	2.09985	1.07028	5e-05	0.000524216	yes
LOC_Os09g35790	3.75802	2.36743	2.06136	2.72894	1.34952	1.38646	1.16346	1.29981	2.09949	1.07004	0.00255	0.0149456	yes
LOC_Os03g57240	125.052	72.0571	87.2558	94.7882	42.7448	54.3225	38.4638	45.1771	2.09815	1.06912	5e-05	0.000524216	yes
LOC_Os02g52260	138.695	133.918	93.2617	121.958	50.5254	61.0698	62.8049	58.1333	2.0979	1.06895	5e-05	0.000524216	yes
LOC_Os01g67220	23.6465	27.3136	25.7217	25.5606	9.26411	13.5605	13.7361	12.1869	2.09738	1.06859	5e-05	0.000524216	yes
LOC_Os08g31140	3.94822	4.12842	6.45184	4.84283	2.71824	2.00177	2.20928	2.30976	2.09668	1.0681	0.00025	0.0021617	yes
LOC_Os05g43910	23.3049	20.9024	15.2564	19.8212	9.46264	9.27416	9.64218	9.45966	2.09534	1.06719	5e-05	0.000524216	yes
LOC_Os09g15850	1.01526	1.53743	1.49336	1.34868	0.281863	0.766169	0.884028	0.64402	2.09416	1.06637	0.001	0.00693899	yes
LOC_Os01g63010	1.11975	1.58388	1.49323	1.39896	0.783357	0.78932	0.435571	0.669416	2.08982	1.06338	0.00635	0.0306514	yes
LOC_Os06g50100	9.30409	7.0422	5.8023	7.38286	3.74258	3.53894	3.31992	3.53381	2.08921	1.06295	5e-05	0.000524216	yes
LOC_Os03g38970	11.8747	15.2022	14.2461	13.7744	4.2029	8.84782	6.73785	6.59619	2.08824	1.06228	5e-05	0.000524216	yes
LOC_Os01g50170	3.46737	3.69745	3.95923	3.70802	2.15604	2.04734	1.12979	1.77772	2.08583	1.06062	0.00035	0.00288958	yes
LOC_Os02g42920	24.0442	29.9905	23.4415	25.8254	7.31357	15.6738	14.1604	12.3826	2.08562	1.06048	5e-05	0.000524216	yes
LOC_Os08g44150	1.10933	1.54063	1.5845	1.41149	0.948169	0.697967	0.38516	0.677099	2.08461	1.05978	0.0074	0.0346199	yes
LOC_Os12g42300	66.7729	85.8356	62.3743	71.6609	20.4103	45.3105	37.4274	34.3827	2.08421	1.0595	5e-05	0.000524216	yes
LOC_Os08g40420	1.26968	2.00618	1.68122	1.65236	0.514118	1.13017	0.735602	0.793298	2.0829	1.05859	0.00865	0.0391786	yes
LOC_Os09g04310	11.5424	9.04085	8.50411	9.69579	6.74035	3.67793	3.5518	4.65669	2.08212	1.05805	5e-05	0.000524216	yes
LOC_Os02g56880	5.88036	8.07776	9.17492	7.71101	2.32868	4.8905	3.89205	3.70374	2.08195	1.05794	5e-05	0.000524216	yes
LOC_Os12g24580	20.2091	41.8756	26.7811	29.6219	7.5247	23.0652	12.122	14.2373	2.08058	1.05699	0.0032	0.0178163	yes
LOC_Os11g33050	23.2729	21.5119	22.0835	22.2894	14.7768	8.25469	9.11039	10.714	2.0804	1.05687	5e-05	0.000524216	yes
LOC_Os03g53540	52.943	37.5913	35.7181	42.0841	18.711	20.4745	21.5209	20.2355	2.07972	1.05639	5e-05	0.000524216	yes
LOC_Os07g40450	24.6016	19.8341	19.945	21.4602	10.0636	11.4765	9.42807	10.3227	2.07893	1.05584	5e-05	0.000524216	yes
LOC_Os12g02800	7.08868	6.7555	6.08751	6.6439	2.64192	3.47699	3.47219	3.19703	2.07815	1.0553	0.00075	0.00546985	yes
LOC_Os07g48310	13.6035	13.0245	14.0539	13.5606	5.78134	7.2243	6.5782	6.52795	2.07731	1.05472	5e-05	0.000524216	yes
LOC_Os07g48340	43.5411	36.7977	29.806	36.7149	18.6357	17.4354	17.031	17.7007	2.07421	1.05256	5e-05	0.000524216	yes
LOC_Os02g42310	24.3339	22.8271	25.0701	24.0771	12.7562	11.4857	10.5894	11.6104	2.07375	1.05224	5e-05	0.000524216	yes
LOC_Os03g19940	19.5911	12.9334	12.4641	14.9962	9.62833	4.72654	7.35053	7.23514	2.07269	1.05151	0.00025	0.0021617	yes
LOC_Os01g37920	369.913	195.481	227.194	264.196	150.041	131.593	100.818	127.484	2.07239	1.0513	5e-05	0.000524216	yes
LOC_Os12g41720	8.63413	3.07908	4.61164	5.44162	4.66332	1.56709	1.65748	2.6293	2.06961	1.04936	0.0003	0.00252864	yes
LOC_Os01g67540	28.2169	16.8344	14.7836	19.945	11.8201	7.34403	9.76189	9.642	2.06855	1.04862	5e-05	0.000524216	yes
LOC_Os06g03640	4.97355	2.37802	4.11561	3.82239	1.46533	2.8854	1.19419	1.8483	2.06806	1.04827	0.0002	0.00178563	yes
LOC_Os11g10290	4.47766	4.2337	4.78034	4.49723	2.19818	2.22089	2.10795	2.17567	2.06706	1.04758	5e-05	0.000524216	yes
LOC_Os05g45710	246.442	179.759	150.209	192.137	95.6677	92.4554	90.7754	92.9662	2.06674	1.04735	5e-05	0.000524216	yes
LOC_Os09g32000	7.5896	2.87845	1.20609	3.89138	1.99785	3.65135	0	1.88307	2.06651	1.0472	0.00925	0.041296	yes
LOC_Os01g32780	29.0196	27.7887	26.8479	27.8854	15.8847	16.1374	8.463	13.495	2.06635	1.04708	5e-05	0.000524216	yes
LOC_Os04g25440	81.1929	75.5923	51.1963	69.3272	30.1187	34.2215	36.435	33.5917	2.06382	1.04532	5e-05	0.000524216	yes
LOC_Os12g14440	111.242	362.435	71.3447	181.674	0.955877	6.91687	256.219	88.0306	2.06376	1.04528	0.0008	0.00577117	yes
LOC_Os10g33862	27.8885	28.256	26.813	27.6525	12.3789	18.2228	9.59882	13.4002	2.06359	1.04516	0.0002	0.00178563	yes
LOC_Os05g35594	3.5337	0.917424	1.33262	1.92791	1.22233	0.975347	0.605505	0.934394	2.06327	1.04494	0.00385	0.0206534	yes
LOC_Os01g25990	46.7066	62.0989	55.0727	54.626	13.7895	34.5679	31.0812	26.4795	2.06295	1.04471	5e-05	0.000524216	yes
LOC_Os07g48550	12.2021	11.794	17.2256	13.7406	6.24696	8.32923	5.41181	6.66267	2.06233	1.04427	5e-05	0.000524216	yes
LOC_Os10g28210	89.1043	56.9788	45.6322	63.9051	46.637	23.4994	22.8479	30.9948	2.0618	1.04391	5e-05	0.000524216	yes
LOC_Os12g04424	2.3409	2.21397	2.94282	2.49923	0.842283	1.8737	0.921485	1.21249	2.06124	1.04351	0.0031	0.0173788	yes
LOC_Os01g63190	20.0142	9.92261	20.7436	16.8934	3.76864	15.0475	5.77343	8.19651	2.06105	1.04338	5e-05	0.000524216	yes
LOC_Os03g44540	4.78695	3.72478	2.45553	3.65575	1.58093	1.83148	1.91207	1.77483	2.05977	1.04249	0.0003	0.00252864	yes
LOC_Os10g41100	40.7085	22.9818	18.986	27.5588	13.1024	15.9203	11.1161	13.3796	2.05976	1.04247	5e-05	0.000524216	yes
LOC_Os11g39350	1.50376	1.62716	1.24995	1.46029	0.729367	0.900984	0.497186	0.709179	2.05913	1.04203	0.00185	0.0114745	yes
LOC_Os01g08700	7.3418	10.6422	4.964	7.64933	3.81147	4.6094	2.72376	3.71487	2.05911	1.04202	5e-05	0.000524216	yes
LOC_Os01g43870	75.5598	93.112	95.4818	88.0512	29.2506	51.4762	47.7	42.8089	2.05684	1.04043	5e-05	0.000524216	yes
LOC_Os10g04720	2.05307	2.13131	1.78608	1.99015	1.38245	0.980428	0.541031	0.96797	2.056	1.03985	0.00195	0.0119762	yes
LOC_Os07g06840	109.403	60.0843	48.7574	72.7484	48.0624	32.5499	25.5479	35.3867	2.05581	1.03971	5e-05	0.000524216	yes
LOC_Os04g57410	10.8045	11.4948	10.7032	11.0008	4.55416	6.18302	5.31868	5.35195	2.05548	1.03947	0.0001	0.000978499	yes
LOC_Os02g22570	1.4111	2.39666	2.14233	1.98336	0.634235	1.18299	1.07965	0.965623	2.05397	1.03842	5e-05	0.000524216	yes
LOC_Os08g43400	3.17545	3.28758	5.35824	3.94042	0.771549	3.24578	1.73993	1.91909	2.05328	1.03793	5e-05	0.000524216	yes
LOC_Os03g64020	30.0135	40.0209	33.154	34.3961	12.7761	21.0013	16.4827	16.7533	2.05309	1.0378	5e-05	0.000524216	yes
LOC_Os12g04500	21.7657	24.6742	21.5964	22.6787	5.52077	14.7555	12.8672	11.0478	2.05278	1.03758	5e-05	0.000524216	yes
LOC_Os04g38220	17.7012	5.61368	8.67365	10.6628	3.20133	8.27608	4.11673	5.19805	2.05131	1.03655	5e-05	0.000524216	yes
LOC_Os08g08120	51.1647	26.1214	43.2571	40.181	17.519	24.6584	16.5937	19.5904	2.05106	1.03637	5e-05	0.000524216	yes
LOC_Os03g52370	9.48413	2.25787	15.8466	9.19621	5.37352	5.9073	2.17322	4.48468	2.05058	1.03603	0.00285	0.0162716	yes
LOC_Os02g51080	414.333	254.825	291.036	320.065	163.342	177.739	127.209	156.097	2.05042	1.03592	5e-05	0.000524216	yes
LOC_Os09g34320	5.3176	1.99936	2.87977	3.39891	2.10783	1.49456	1.37457	1.65899	2.04878	1.03477	0.00075	0.00546985	yes
LOC_Os03g06520	149.43	136.389	133.459	139.759	61.4527	85.0764	58.2465	68.2585	2.0475	1.03386	5e-05	0.000524216	yes
LOC_Os09g30454	8.88321	8.03956	6.4259	7.78289	2.58179	5.52153	3.30706	3.80346	2.04627	1.03299	5e-05	0.000524216	yes
LOC_Os03g06730	6.90941	8.41871	5.84824	7.05879	2.43357	4.14022	3.77738	3.45039	2.04579	1.03266	5e-05	0.000524216	yes
LOC_Os07g30620	10.8823	6.57724	4.86968	7.44308	4.47662	2.92769	3.51215	3.63882	2.04547	1.03243	0.00015	0.00139194	yes
LOC_Os08g39860	1.59675	1.90974	1.29762	1.60137	0.787643	0.823094	0.738088	0.782942	2.04532	1.03233	0.00175	0.0109652	yes
LOC_Os02g05930	3.23628	4.65526	4.87648	4.25601	1.34458	2.96435	1.93454	2.08115	2.04503	1.03212	5e-05	0.000524216	yes
LOC_Os03g20380	91.3068	125.296	93.1423	103.248	24.4389	75.0121	52.0962	50.5157	2.04388	1.03131	5e-05	0.000524216	yes
LOC_Os07g10495	15.7337	22.7893	20.1505	19.5578	5.91139	12.3406	10.4616	9.57121	2.0434	1.03097	5e-05	0.000524216	yes
LOC_Os06g35160	268.724	163.03	169.061	200.272	90.0656	116.581	87.4721	98.0395	2.04277	1.03052	5e-05	0.000524216	yes
LOC_Os03g58580	194.768	139.392	156.372	163.511	79.4652	84.2173	76.488	80.0568	2.04244	1.03029	5e-05	0.000524216	yes
LOC_Os02g46660	182.657	222.268	193.382	199.436	44.1841	135.539	113.397	97.7067	2.04117	1.02939	5e-05	0.000524216	yes
LOC_Os12g03050	1.97744	3.17394	3.06457	2.73865	1.13154	2.81959	0.0758993	1.34234	2.04021	1.02871	0.00195	0.0119762	yes
LOC_Os06g47130	28.75	27.9777	27.4969	28.0749	12.6555	14.0626	14.5906	13.7695	2.03892	1.0278	5e-05	0.000524216	yes
LOC_Os04g33080	48.9205	53.7171	64.5026	55.7134	24.6368	30.6413	26.7021	27.3267	2.03879	1.02771	5e-05	0.000524216	yes
LOC_Os03g24160	4.44277	3.41954	2.80333	3.55521	1.3436	1.88934	2.00342	1.74545	2.03684	1.02634	5e-05	0.000524216	yes
LOC_Os04g33460	10.8215	9.9269	12.284	11.0108	3.73156	6.38027	6.12319	5.41167	2.03464	1.02477	5e-05	0.000524216	yes
LOC_Os01g47770	21.5753	28.6543	25.5789	25.2695	8.51158	16.6597	12.1055	12.4256	2.03366	1.02408	5e-05	0.000524216	yes
LOC_Os01g24070	12.8367	12.7754	13.3853	12.9992	2.89133	12.1859	4.10352	6.39359	2.03316	1.02372	0.0001	0.000978499	yes
LOC_Os08g08700	3.18591	2.7804	2.43132	2.79921	1.21078	1.32535	1.59572	1.37729	2.0324	1.02319	0.00885	0.0399075	yes
LOC_Os07g23110	1.70705	1.73035	2.66284	2.03341	0.596573	1.50513	0.89979	1.0005	2.03239	1.02319	0.00025	0.0021617	yes
LOC_Os01g02370	3.27493	3.71729	2.86594	3.28605	1.30868	1.58079	1.96275	1.61741	2.03167	1.02267	0.00025	0.0021617	yes
LOC_Os07g37310	26.7941	15.6711	11.5959	18.0204	11.1553	7.47731	7.97735	8.87	2.03161	1.02262	5e-05	0.000524216	yes
LOC_Os02g28720	37.0062	38.86	33.5507	36.4723	13.0683	23.0865	17.7194	17.9581	2.03097	1.02217	5e-05	0.000524216	yes
LOC_Os01g11910	19.6915	16.6243	10.3745	15.5634	9.00504	8.76306	5.22481	7.6643	2.03064	1.02193	5e-05	0.000524216	yes
LOC_Os05g25650	50.68	38.4813	44.9774	44.7129	16.4345	26.2422	23.3928	22.0231	2.03027	1.02167	0.00115	0.00780506	yes
LOC_Os01g03820	9.74375	12.8496	12.2353	11.6095	3.62905	7.21013	6.32244	5.72054	2.02944	1.02109	5e-05	0.000524216	yes
LOC_Os02g18410	4.01475	1.56857	2.95761	2.84697	0.471805	2.44279	1.29408	1.40289	2.02936	1.02103	0.00505	0.0256065	yes
LOC_Os01g67320	71.2378	77.6292	75.7351	74.8674	29.3474	42.343	39.0853	36.9252	2.02754	1.01973	5e-05	0.000524216	yes
LOC_Os12g35465	33.016	47.0621	45.9796	42.0192	11.0772	29.3453	21.7616	20.728	2.02717	1.01947	5e-05	0.000524216	yes
LOC_Os07g18874	11.6852	10.279	9.98008	10.6481	3.52189	6.86008	5.37955	5.25384	2.02673	1.01915	5e-05	0.000524216	yes
LOC_Os05g34150	10.4059	4.19085	3.36866	5.98845	4.25023	3.58027	1.03489	2.95513	2.02646	1.01896	0.0006	0.00455726	yes
LOC_Os03g51010	6.59239	5.63886	5.52132	5.91752	2.47458	2.958	3.32992	2.92083	2.02597	1.01861	5e-05	0.000524216	yes
LOC_Os06g04230	13.1557	16.3634	14.2402	14.5864	8.1224	6.90006	6.57688	7.19978	2.02595	1.0186	0.0006	0.00455726	yes
LOC_Os06g38764	83.3398	64.6327	92.1807	80.0511	45.6929	31.8689	41.0346	39.5322	2.02496	1.01789	5e-05	0.000524216	yes
LOC_Os02g50490	4.76589	3.49326	3.39208	3.88374	1.85775	2.3764	1.52485	1.91967	2.02313	1.01659	0.0006	0.00455726	yes
LOC_Os12g39320	26.4745	26.388	29.1294	27.3306	12.8977	12.7617	14.8972	13.5189	2.02166	1.01554	5e-05	0.000524216	yes
LOC_Os08g03630	5.80845	6.43616	8.28654	6.84372	2.25749	4.4904	3.41119	3.38636	2.02097	1.01504	5e-05	0.000524216	yes
LOC_Os12g38040	5.11244	4.06722	4.26049	4.48005	1.71422	2.21991	2.71634	2.21683	2.02093	1.01502	5e-05	0.000524216	yes
LOC_Os01g04330	36.2289	16.7219	14.9475	22.6328	16.0592	9.72218	7.81758	11.1997	2.02084	1.01496	0.0001	0.000978499	yes
LOC_Os05g46020	59.0423	50.6429	48.6725	52.7859	33.2773	22.3224	22.7979	26.1325	2.01993	1.01431	5e-05	0.000524216	yes
LOC_Os06g14370	13.0827	9.58322	12.6194	11.7618	2.98733	9.53802	4.95034	5.82523	2.01911	1.01372	5e-05	0.000524216	yes
LOC_Os01g55340	7.84568	6.6131	7.04478	7.16785	4.61215	3.5749	2.46592	3.55099	2.01855	1.01332	0.0005	0.00390859	yes
LOC_Os06g23684	19.1671	23.2178	23.4334	21.9394	7.24018	13.0416	12.36	10.8806	2.01638	1.01177	5e-05	0.000524216	yes
LOC_Os09g36350	5.06273	3.68299	6.63791	5.12788	1.38122	3.97861	2.2754	2.54508	2.01482	1.01065	5e-05	0.000524216	yes
LOC_Os09g27700	12.576	13.4413	15.9692	13.9955	3.32559	10.6605	6.85787	6.94799	2.01432	1.0103	5e-05	0.000524216	yes
LOC_Os12g32470	1.81128	2.91906	2.40007	2.3768	1.0238	1.42725	1.09053	1.18053	2.01333	1.00959	0.0011	0.0075203	yes
LOC_Os03g53300	147.324	196.362	148.586	164.091	32.9341	121.358	90.2799	81.5241	2.01279	1.0092	5e-05	0.000524216	yes
LOC_Os06g05790	18.3399	10.4672	5.83144	11.5462	8.75439	3.43865	5.01727	5.73677	2.01267	1.0091	5e-05	0.000524216	yes
LOC_Os04g58710	707.329	634.49	414.016	585.278	353.619	306.018	213.573	291.07	2.01078	1.00776	5e-05	0.000524216	yes
LOC_Os04g14304	4.71377	3.44363	6.65506	4.93748	1.33716	3.71242	2.3192	2.45626	2.01016	1.00731	0.0002	0.00178563	yes
LOC_Os06g05130	9.11013	8.85801	10.6343	9.53415	3.04485	6.69592	4.48876	4.74318	2.01008	1.00725	5e-05	0.000524216	yes
LOC_Os01g13280	1.08405	1.75368	1.03417	1.29063	0.75875	0.453153	0.714468	0.642124	2.00994	1.00715	0.0063	0.0304687	yes
LOC_Os04g40520	10.2579	10.728	8.88193	9.95593	4.43233	6.14067	4.31278	4.96193	2.00646	1.00466	5e-05	0.000524216	yes
LOC_Os12g21789	17.4585	25.0713	23.448	21.9926	8.4893	12.5964	11.821	10.9689	2.005	1.0036	5e-05	0.000524216	yes
LOC_Os03g62480	9.78983	5.70118	3.37554	6.28885	3.71685	5.49702	0.204501	3.13945	2.00317	1.00228	0.0005	0.00390859	yes
LOC_Os08g07970	8.61175	7.11739	7.53341	7.75419	4.21384	4.27229	3.13236	3.87283	2.0022	1.00159	5e-05	0.000524216	yes
LOC_Os01g55870	43.8004	49.3024	40.6202	44.5744	15.5574	28.8213	22.4241	22.2676	2.00176	1.00127	5e-05	0.000524216	yes

## Sheet: Down-regulated genes
Gene ID	HBF1V-1	HBF1V-2	HBF1V-3	HBF1V-average	WT-1	WT-2	WT-3	WT-average	Fold Changes	log2_value	p_Value	q_Value	Significant
LOC_Os01g61210	0	0	0	0	7.02275	1.16053	2.3055	3.49626	0	inf	5e-05	0.000524216	yes
LOC_Os01g54170	0	0	0	0	14.6835	5.03456	5.24776	8.32195	0	inf	5e-05	0.000524216	yes
LOC_Os10g07548	0	0	0	0	1.76781	1.99258	1.06815	1.60951	0	inf	5e-05	0.000524216	yes
LOC_Os11g39000	0	0	0	0	2.59004	1.96909	2.57989	2.37968	0	inf	5e-05	0.000524216	yes
LOC_Os02g39620	0	0	0	0	19.3107	3.47096	6.2934	9.69168	0	inf	5e-05	0.000524216	yes
LOC_Os02g12270	0	0	0	0	70.8929	58.6551	86.3139	71.954	0	inf	5e-05	0.000524216	yes
LOC_Os07g40220	0	0	0	0	9.91993	3.95397	3.45465	5.77619	0	inf	5e-05	0.000524216	yes
LOC_Os01g09700	1.14416	0.57756	0.532406	0.751375	340.958	150.475	144.536	211.989	0.00354441	-8.14024	5e-05	0.000524216	yes
LOC_Os01g21590	0.281914	0	0.0573403	0.113085	42.7334	16.4356	16.8598	25.3429	0.0044622	-7.80803	0.00305	0.017177	yes
LOC_Os04g36670	0.101495	0.177527	0.0743852	0.117802	17.6284	5.21971	8.88529	10.5778	0.0111367	-6.48853	0.0063	0.0304687	yes
LOC_Os10g42610	2.97735	2.21328	2.43038	2.54034	373.626	142.833	153.52	223.326	0.011375	-6.45799	5e-05	0.000524216	yes
LOC_Os12g38770	0.097786	0.179911	0.100513	0.12607	7.12933	6.27606	10.0272	7.81085	0.0161404	-5.95318	0.0002	0.00178563	yes
LOC_Os07g24830	0.404799	1.94001	0.722559	1.02245	10.1926	57.363	79.4332	48.9963	0.0208679	-5.58256	5e-05	0.000524216	yes
LOC_Os12g40180	2.64002	1.87186	2.94122	2.48437	191.458	33.8152	74.641	99.9713	0.0248508	-5.33056	5e-05	0.000524216	yes
LOC_Os05g33080	0.611495	0.320431	0.313281	0.415069	30.258	9.26174	9.98684	16.5022	0.0251523	-5.31316	5e-05	0.000524216	yes
LOC_Os10g23050	0.274948	0.242085	0.202871	0.239968	14.41	6.11252	6.92369	9.14874	0.0262296	-5.25266	0.0026	0.0151325	yes
LOC_Os08g35160	3.50421	1.22138	2.03901	2.25487	125.296	49.0497	61.1772	78.5076	0.0287217	-5.12172	5e-05	0.000524216	yes
LOC_Os09g35030	0.541142	1.00536	0.589758	0.712088	32.8263	22.7462	17.2522	24.2749	0.0293343	-5.09127	5e-05	0.000524216	yes
LOC_Os11g10510	0.319559	0.197317	0.440962	0.319279	19.7637	5.08311	6.80118	10.5493	0.0302654	-5.04619	5e-05	0.000524216	yes
LOC_Os08g09060	0.172558	0.654192	1.31574	0.714163	30.3012	17.9959	20.8689	23.0554	0.030976	-5.01271	5e-05	0.000524216	yes
LOC_Os07g07420	0.277193	0.191075	0.426997	0.298422	10.0519	8.44295	9.59841	9.36441	0.0318677	-4.97176	5e-05	0.000524216	yes
LOC_Os01g04750	0.258368	0.0672563	0.281809	0.202478	11.2282	3.35168	4.43895	6.3396	0.0319386	-4.96856	0.0026	0.0151325	yes
LOC_Os01g53090	11.4997	10.2317	10.0195	10.5836	542.7	180.926	243.564	322.397	0.0328278	-4.92893	5e-05	0.000524216	yes
LOC_Os11g17720	0.414657	0.489504	0.35161	0.41859	19.2175	9.13039	9.53841	12.6288	0.0331457	-4.91503	5e-05	0.000524216	yes
LOC_Os05g45020	1.08057	0.654352	1.09672	0.943878	48.4298	9.68962	15.3213	24.4802	0.0385568	-4.69687	5e-05	0.000524216	yes
LOC_Os08g09080	0.266043	0.252783	0.105918	0.208248	8.11161	4.03353	3.75616	5.30043	0.0392889	-4.66974	0.01015	0.0443238	yes
LOC_Os06g36330	0.643462	0.65556	0.604307	0.634443	31.2365	7.1873	9.80727	16.077	0.0394628	-4.66336	5e-05	0.000524216	yes
LOC_Os05g31890	0.202586	0.276382	0.17371	0.217559	9.05951	4.40748	2.6602	5.37573	0.0404706	-4.62698	0.0026	0.0151325	yes
LOC_Os07g35330	0.317465	0.790126	1.01268	0.706758	24.1393	10.8862	15.5935	16.873	0.0418869	-4.57736	5e-05	0.000524216	yes
LOC_Os03g57680	0.793562	1.29955	0.982275	1.02513	38.6561	10.7937	23.0965	24.1821	0.0423921	-4.56006	5e-05	0.000524216	yes
LOC_Os01g66100	0.935601	1.02482	0.42941	0.796612	34.3172	12.1842	9.42115	18.6409	0.0427346	-4.54845	5e-05	0.000524216	yes
LOC_Os03g63200	0.544729	0.519111	0.790952	0.618264	18.0914	10.3479	14.3276	14.2556	0.0433699	-4.52716	5e-05	0.000524216	yes
LOC_Os07g35750	0.274946	0.13012	0.414401	0.273156	8.46745	2.62386	7.24215	6.11115	0.044698	-4.48365	5e-05	0.000524216	yes
LOC_Os09g23540	0.760337	0.358812	0.902072	0.67374	28.1079	4.43454	10.4989	14.3471	0.04696	-4.41243	5e-05	0.000524216	yes
LOC_Os01g73200	11.8123	8.45804	15.1562	11.8088	438.674	108.245	206.369	251.096	0.047029	-4.4103	5e-05	0.000524216	yes
LOC_Os01g19820	5.01834	3.64322	3.08691	3.91615	137.827	47.4027	58.8391	81.3562	0.0481359	-4.37674	5e-05	0.000524216	yes
LOC_Os04g58280	6.58359	4.87415	5.25962	5.57246	218.409	49.9917	78.8705	115.757	0.0481393	-4.37664	5e-05	0.000524216	yes
LOC_Os01g32770	3.99168	4.14305	1.95692	3.36388	107.571	44.5218	49.4685	67.1871	0.0500673	-4.31999	5e-05	0.000524216	yes
LOC_Os08g10310	2.79323	1.51378	2.52617	2.27773	51.1204	46.229	38.9659	45.4385	0.0501278	-4.31825	5e-05	0.000524216	yes
LOC_Os01g04800	19.4566	10.5391	22.4059	17.4672	580.494	185.904	265.241	343.88	0.0507945	-4.29918	5e-05	0.000524216	yes
LOC_Os06g32990	0.807385	0.0837112	0.561211	0.484102	15.2447	6.8416	6.26165	9.44931	0.0512315	-4.28682	5e-05	0.000524216	yes
LOC_Os09g15050	0	0.107325	0.629583	0.245636	8.89262	0.855762	4.6043	4.78423	0.0513428	-4.28369	0.0026	0.0151325	yes
LOC_Os06g48560	0	0.292362	0.0816682	0.124677	3.69956	1.55411	1.92961	2.39442	0.0520698	-4.26341	0.00905	0.0406267	yes
LOC_Os09g35010	0	0.379905	0.636733	0.338879	10.636	3.78647	4.73619	6.38622	0.0530641	-4.23612	0.00265	0.0153394	yes
LOC_Os03g02300	0.878869	0.413042	0.692272	0.661394	25.635	6.99847	4.08915	12.2409	0.0540315	-4.21005	0.0026	0.0151325	yes
LOC_Os02g50900	0.330137	0.0713467	0.239159	0.213548	5.72703	3.12887	2.74687	3.86759	0.0552147	-4.1788	0.0026	0.0151325	yes
LOC_Os08g02110	1.02914	0.719771	1.3404	1.02977	27.6992	7.81157	19.442	18.3176	0.0562175	-4.15283	5e-05	0.000524216	yes
LOC_Os02g57700	0.443109	0.309427	0.605044	0.452526	11.4741	5.55124	5.86197	7.62911	0.0593157	-4.07544	5e-05	0.000524216	yes
LOC_Os07g35310	4.2593	3.38475	3.95706	3.86704	101.534	38.0189	54.1324	64.5618	0.0598967	-4.06138	5e-05	0.000524216	yes
LOC_Os05g49240	1.0177	0.879541	1.47414	1.12379	8.1291	27.6138	18.8663	18.2031	0.0617362	-4.01773	5e-05	0.000524216	yes
LOC_Os04g59200	0.555613	0.983779	4.88312	2.14084	50.808	3.39412	41.5385	31.9136	0.0670824	-3.89792	5e-05	0.000524216	yes
LOC_Os09g39730	0.30247	0.142693	0.239159	0.228108	3.54601	4.40886	1.72661	3.22716	0.0706838	-3.82248	0.00215	0.0129805	yes
LOC_Os04g58810	2.06333	2.53544	2.71495	2.43791	60.627	20.778	21.9247	34.4432	0.0707806	-3.82051	5e-05	0.000524216	yes
LOC_Os03g63150	0.382542	0.317191	0.550619	0.416784	7.02638	4.94491	5.20897	5.72675	0.0727785	-3.78035	5e-05	0.000524216	yes
LOC_Os03g18600	30.6722	22.4008	21.1378	24.737	524.779	232.342	253.322	336.815	0.0734439	-3.76722	5e-05	0.000524216	yes
LOC_Os09g18230	1.44005	0.777471	1.92031	1.37928	17.204	20.7999	17.1045	18.3695	0.0750853	-3.73533	5e-05	0.000524216	yes
LOC_Os02g55890	0.558775	0.519581	0.49762	0.525325	11.6431	4.17988	4.85812	6.89369	0.0762037	-3.714	5e-05	0.000524216	yes
LOC_Os07g35740	0.0867956	0.148916	0.332785	0.189499	3.20475	2.67162	1.58349	2.48662	0.0762075	-3.71392	0.0003	0.00252864	yes
LOC_Os11g14190	2.53616	2.60057	2.45247	2.52973	38.5661	27.599	33.2068	33.124	0.0763715	-3.71082	5e-05	0.000524216	yes
LOC_Os02g47470	4.4501	3.68208	4.08022	4.0708	71.1648	45.3026	42.2229	52.8968	0.0769574	-3.6998	5e-05	0.000524216	yes
LOC_Os03g31750	0.653586	0.684677	0.602521	0.646928	11.087	6.1793	7.75825	8.34152	0.0775552	-3.68863	5e-05	0.000524216	yes
LOC_Os01g53100	2.29455	2.05169	1.71935	2.02187	44.802	16.3592	16.7009	25.9541	0.0779018	-3.6822	0.008	0.0368119	yes
LOC_Os03g16960	0	0	0.310987	0.103662	0.897145	0.277403	2.75543	1.30999	0.0791319	-3.6596	0.0027	0.0155748	yes
LOC_Os02g39140	5.86567	6.27206	7.66542	6.60105	118.76	55.6472	75.5769	83.328	0.0792177	-3.65803	5e-05	0.000524216	yes
LOC_Os01g66010	1.16455	1.18856	1.09564	1.14958	18.7093	13.2678	11.0478	14.3416	0.080157	-3.64103	5e-05	0.000524216	yes
LOC_Os10g02070	4.00706	5.5598	5.27025	4.94571	76.5507	27.2528	81.1101	61.6379	0.0802381	-3.63957	5e-05	0.000524216	yes
LOC_Os01g57770	1.00234	0	0.652319	0.551553	10.4493	4.32249	5.74915	6.8403	0.0806329	-3.63249	0.00035	0.00288958	yes
LOC_Os05g37830	0.747978	1.03029	0.647483	0.808584	17.7952	3.33736	8.8782	10.0036	0.0808293	-3.62898	5e-05	0.000524216	yes
LOC_Os03g13210	2.8187	6.28746	6.93965	5.34861	68.9206	55.4828	72.3678	65.5904	0.0815456	-3.61625	5e-05	0.000524216	yes
LOC_Os04g58870	0.179302	0.131005	0.240552	0.18362	3.60498	1.02904	2.09386	2.24263	0.0818771	-3.6104	0.0003	0.00252864	yes
LOC_Os06g41450	7.016	4.15192	6.01839	5.72877	93.3098	55.8095	56.1637	68.4277	0.08372	-3.57828	5e-05	0.000524216	yes
LOC_Os04g41229	21.1661	24.3121	27.9374	24.4719	364.76	205.226	290.263	286.75	0.0853423	-3.55059	5e-05	0.000524216	yes
LOC_Os04g54310	5.99247	6.9246	8.98519	7.30075	108.743	52.7645	95.0913	85.5328	0.0853561	-3.55036	5e-05	0.000524216	yes
LOC_Os11g40410	2.39851	2.77119	3.3898	2.85317	44.0905	22.7863	30.9078	32.5949	0.0875342	-3.51401	5e-05	0.000524216	yes
LOC_Os01g71810	0.11096	0.293524	0.409963	0.271482	2.98293	3.51063	2.79828	3.09728	0.0876517	-3.51207	0.0054	0.026999	yes
LOC_Os08g03020	0.61307	0.264639	0.369619	0.415776	6.69388	2.94535	4.46361	4.70095	0.0884451	-3.49907	5e-05	0.000524216	yes
LOC_Os06g36380	1.29078	0.66565	1.11565	1.02403	24.5928	1.82448	7.87139	11.4296	0.0895946	-3.48044	0.0001	0.000978499	yes
LOC_Os09g18159	0.0884222	0.147287	0.0925715	0.109427	1.04757	1.46799	1.13412	1.21656	0.0899479	-3.47477	0.00355	0.0193738	yes
LOC_Os02g11790	0.652526	0.372371	0.124821	0.383239	9.75768	1.03919	1.80229	4.19972	0.0912535	-3.45398	0.0008	0.00577117	yes
LOC_Os12g38760	1.81348	1.34338	1.86186	1.67291	20.3264	17.1365	17.4335	18.2988	0.0914218	-3.45132	5e-05	0.000524216	yes
LOC_Os03g63950	71.9784	98.5944	64.9414	78.5047	1171.37	590.752	810.201	857.44	0.0915571	-3.44918	5e-05	0.000524216	yes
LOC_Os01g10580	0.469384	0.596245	0.437205	0.500945	10.5076	4.1599	1.63969	5.43573	0.0921578	-3.43975	5e-05	0.000524216	yes
LOC_Os03g02240	4.87423	4.15187	4.75421	4.59343	65.3954	41.2549	40.9644	49.2049	0.0933531	-3.42116	5e-05	0.000524216	yes
LOC_Os04g36770	0.873897	0.390921	0.491398	0.585405	7.09212	4.67553	6.45025	6.07263	0.0964006	-3.37482	0.00525	0.0263998	yes
LOC_Os11g35980	0.444567	0.23768	0.312996	0.331748	3.78021	3.51955	2.988	3.42925	0.0967407	-3.36974	5e-05	0.000524216	yes
LOC_Os07g35810	3.87858	3.36955	4.55442	3.93419	54.3923	28.2214	38.8589	40.4909	0.0971623	-3.36346	5e-05	0.000524216	yes
LOC_Os02g33240	0.329904	0.196659	0.824016	0.450193	7.7718	2.4501	3.35306	4.52499	0.0994904	-3.3293	0.00065	0.00486534	yes
LOC_Os05g11210	1.19167	0.329487	0.414173	0.64511	9.67178	7.06052	2.53707	6.42312	0.100436	-3.31566	0.0071	0.0335264	yes
LOC_Os07g35790	3.51787	3.84451	4.49456	3.95231	47.1554	33.6818	35.9204	38.9192	0.101552	-3.29971	5e-05	0.000524216	yes
LOC_Os05g51470	0.867911	0.271621	0.796679	0.645404	7.34983	4.73763	6.64797	6.24514	0.103345	-3.27446	5e-05	0.000524216	yes
LOC_Os12g42860	3.80545	2.81715	2.47886	3.03382	40.5201	22.5328	23.0868	28.7132	0.105659	-3.24251	5e-05	0.000524216	yes
LOC_Os08g16050	2.54469	1.98135	1.81135	2.11246	31.572	12.1181	16.1482	19.9461	0.105908	-3.23911	5e-05	0.000524216	yes
LOC_Os01g14970	0.571312	0.257701	0.215958	0.348324	7.00953	1.02739	1.79533	3.27742	0.10628	-3.23406	0.00575	0.0283582	yes
LOC_Os06g50950	2.00559	0.868741	0.667351	1.18056	10.6037	15.1527	7.56535	11.1072	0.106288	-3.23395	5e-05	0.000524216	yes
LOC_Os04g49757	0.270897	0.623108	0.813776	0.56926	11.6171	1.86314	2.31331	5.26451	0.108132	-3.20914	5e-05	0.000524216	yes
LOC_Os11g15040	7.70012	8.97007	21.9859	12.8854	148.849	63.001	137.792	116.547	0.11056	-3.17711	5e-05	0.000524216	yes
LOC_Os03g52910	5.31684	4.22516	2.93808	4.16003	64.1858	21.8623	26.2052	37.4178	0.111178	-3.16906	5e-05	0.000524216	yes
LOC_Os08g38990	1.73137	2.54242	2.4324	2.2354	21.4483	16.9324	21.5891	19.99	0.111826	-3.16067	5e-05	0.000524216	yes
LOC_Os01g22249	12.2743	8.20378	11.3193	10.5991	139.418	66.5693	78.2101	94.7324	0.111885	-3.15992	5e-05	0.000524216	yes
LOC_Os01g21934	32.8997	30.0288	34.9509	32.6265	216.781	302.327	347.808	288.972	0.112905	-3.14681	5e-05	0.000524216	yes
LOC_Os06g10050	0	1.08092	0.388212	0.48971	9.5288	1.69296	1.52874	4.25017	0.115221	-3.11752	0.00565	0.0279726	yes
LOC_Os04g07110	0.507356	0.0461299	0.193288	0.248925	4.18075	1.10345	1.1671	2.15043	0.115756	-3.11085	0.0008	0.00577117	yes
LOC_Os06g11520	0.638136	0.394928	0.860485	0.631183	5.75242	5.47133	5.12621	5.44998	0.115814	-3.11012	5e-05	0.000524216	yes
LOC_Os04g54240	2.11018	2.02968	2.61678	2.25222	24.9217	14.472	16.4874	18.627	0.120912	-3.04798	5e-05	0.000524216	yes
LOC_Os05g28740	18.1297	12.1189	21.7455	17.3314	253.305	56.9836	116.998	142.429	0.121684	-3.03879	5e-05	0.000524216	yes
LOC_Os04g34270	1.66373	2.31717	3.32884	2.43658	20.847	18.5127	19.7439	19.7012	0.123677	-3.01535	5e-05	0.000524216	yes
LOC_Os01g10640	1.66043	0.815536	2.18698	1.55432	16.2842	11.5423	8.43272	12.0864	0.128601	-2.95903	5e-05	0.000524216	yes
LOC_Os12g27700	0.116005	0.298201	0.107099	0.173768	1.39885	0.849182	1.7807	1.34291	0.129397	-2.95013	0.00025	0.0021617	yes
LOC_Os10g28350	0.598389	3.73287	1.78755	2.0396	24.5387	9.6999	12.4652	15.5679	0.131013	-2.93222	5e-05	0.000524216	yes
LOC_Os10g30850	0.355587	0.425121	0.267188	0.349299	3.14483	2.43642	2.22133	2.60086	0.134301	-2.89646	0.00445	0.0231189	yes
LOC_Os01g52030	3.95618	1.61205	1.65113	2.40646	34.0659	10.7115	8.66935	17.8156	0.135076	-2.88816	5e-05	0.000524216	yes
LOC_Os02g32840	4.26017	2.29104	2.51068	3.02063	47.5772	6.67473	12.7947	22.3489	0.135158	-2.88728	5e-05	0.000524216	yes
LOC_Os07g48680	3.4774	1.28877	2.64003	2.46874	33.372	9.70517	11.0263	18.0345	0.13689	-2.86891	5e-05	0.000524216	yes
LOC_Os09g36600	6.13908	3.5924	4.81	4.84716	52.9929	16.9992	32.6114	34.2012	0.141725	-2.81883	5e-05	0.000524216	yes
LOC_Os07g15970	1.4678	1.2487	1.77893	1.49848	5.13051	13.0679	13.4611	10.5532	0.141993	-2.81611	5e-05	0.000524216	yes
LOC_Os09g27500	1.20531	1.0219	1.39723	1.20815	16.5795	2.57309	6.03462	8.39575	0.1439	-2.79686	5e-05	0.000524216	yes
LOC_Os06g20150	26.2953	13.8626	16.8409	18.9996	213.127	83.9203	92.0056	129.684	0.146507	-2.77097	5e-05	0.000524216	yes
LOC_Os03g20850	0.299097	0.113778	0.333718	0.248864	2.58533	1.19072	1.31415	1.69673	0.146673	-2.76933	0.0019	0.0117161	yes
LOC_Os03g55670	4.56086	4.18302	5.60871	4.7842	42.8118	18.3444	36.5808	32.579	0.146849	-2.76759	5e-05	0.000524216	yes
LOC_Os02g07930	27.5347	14.2638	16.111	19.3032	230.468	73.7874	89.8785	131.378	0.146929	-2.76681	5e-05	0.000524216	yes
LOC_Os08g02180	3.89043	2.81831	3.24746	3.31873	33.004	16.9709	17.3092	22.428	0.147973	-2.7566	5e-05	0.000524216	yes
LOC_Os01g03980	9.85945	6.77798	6.39007	7.67583	85.4797	32.9333	36.0809	51.498	0.149051	-2.74612	5e-05	0.000524216	yes
LOC_Os04g59150	36.112	18.1159	36.7314	30.3198	282.871	150.788	175.729	203.13	0.149263	-2.74407	5e-05	0.000524216	yes
LOC_Os06g50080	12.2125	6.52557	6.31578	8.35127	83.106	40.0315	42.7658	55.3011	0.151015	-2.72724	5e-05	0.000524216	yes
LOC_Os01g11520	0.771765	0.474598	0.556809	0.601057	7.17118	2.55435	2.19266	3.97273	0.151296	-2.72456	0.0005	0.00390859	yes
LOC_Os04g52614	3.1246	4.01978	3.45357	3.53265	30.5992	16.4972	22.8893	23.3286	0.15143	-2.72328	5e-05	0.000524216	yes
LOC_Os01g50820	0.3918	0.103068	0.259117	0.251328	2.62234	1.18136	1.13375	1.64582	0.152707	-2.71116	0.0026	0.0151325	yes
LOC_Os11g27329	0.527328	0.640736	0.564528	0.57753	3.25077	4.03677	3.98133	3.75629	0.15375	-2.70134	5e-05	0.000524216	yes
LOC_Os09g17750	0.559537	0.412258	1.03644	0.669413	6.59898	1.85914	4.34553	4.26788	0.156849	-2.67255	5e-05	0.000524216	yes
LOC_Os07g42510	3.53438	4.15092	5.06524	4.25018	41.5827	13.6454	25.4737	26.9006	0.157996	-2.66205	5e-05	0.000524216	yes
LOC_Os05g43690	0.160805	0.38101	0.191576	0.244464	2.0013	1.29115	1.34117	1.54454	0.158276	-2.65948	0.01105	0.0473248	yes
LOC_Os08g42700	0.261348	0.641847	1.6997	0.867631	7.85545	1.40739	7.17335	5.47873	0.158364	-2.65869	5e-05	0.000524216	yes
LOC_Os09g18050	5.28245	5.16951	4.33213	4.92803	37.7834	28.7062	26.8078	31.0992	0.158462	-2.65779	0.00015	0.00139194	yes
LOC_Os01g38610	13.3665	7.95918	14.2714	11.8657	99.2531	65.2354	58.107	74.1985	0.159918	-2.6446	5e-05	0.000524216	yes
LOC_Os02g32610	15.7722	15.3071	16.1552	15.7448	132.093	68.1592	94.6278	98.2932	0.160182	-2.64222	5e-05	0.000524216	yes
LOC_Os03g52860	0.0399198	0.32401	0.271525	0.211818	0.0992152	0.251173	3.60374	1.31804	0.160707	-2.6375	0.00015	0.00139194	yes
LOC_Os11g07200	0.263085	0.26129	0.340613	0.28833	1.58054	1.90945	1.88422	1.7914	0.160952	-2.6353	5e-05	0.000524216	yes
LOC_Os08g41780	0.570857	0.936608	0.837219	0.781561	6.27328	3.36063	4.67059	4.76817	0.163912	-2.609	5e-05	0.000524216	yes
LOC_Os10g38940	0.641674	0.101783	0.511773	0.41841	2.71209	3.34771	1.56747	2.54242	0.164572	-2.60321	0.00115	0.00780506	yes
LOC_Os05g35010	1.70232	1.87951	1.62279	1.73487	22.5669	3.29245	5.70123	10.5202	0.164908	-2.60026	5e-05	0.000524216	yes
LOC_Os04g54300	9.8367	6.92811	9.07168	8.61216	84.2035	31.9365	40.0102	52.0501	0.165459	-2.59545	5e-05	0.000524216	yes
LOC_Os01g47370	12.1228	7.45979	10.419	10.0006	18.9581	85.5036	76.5878	60.3498	0.165711	-2.59327	5e-05	0.000524216	yes
LOC_Os08g36500	1.71529	0.416573	0.805604	0.979156	7.43532	5.58915	4.68809	5.90419	0.165841	-2.59213	5e-05	0.000524216	yes
LOC_Os08g13440	1.61957	2.33118	5.96402	3.30492	22.2755	19.6882	17.3429	19.7689	0.167178	-2.58054	5e-05	0.000524216	yes
LOC_Os01g74410	21.5297	40.2755	32.4522	31.4191	234.237	99.7023	224.395	186.112	0.168818	-2.56645	5e-05	0.000524216	yes
LOC_Os02g32060	0.0921364	0.0943686	0.477969	0.221491	2.09172	1.03467	0.726681	1.28436	0.172452	-2.53572	0.0025	0.014701	yes
LOC_Os11g36160	0.53703	0.783182	0.678948	0.666387	5.21063	2.05266	4.17991	3.8144	0.174703	-2.51702	5e-05	0.000524216	yes
LOC_Os09g23550	6.5592	4.80023	5.45178	5.60374	57.418	14.7931	23.9692	32.0601	0.174789	-2.51632	5e-05	0.000524216	yes
LOC_Os11g17799	0.673497	0.783354	0.920397	0.792416	6.4782	3.28104	3.81668	4.52531	0.175108	-2.51369	0.0005	0.00390859	yes
LOC_Os04g08740	5.28379	5.98597	5.79608	5.68861	42.4687	25.6494	29.2925	32.4702	0.175195	-2.51297	5e-05	0.000524216	yes
LOC_Os11g35450	0.409825	0.0644444	0.378038	0.284103	2.27519	1.05981	1.48868	1.60789	0.176693	-2.50069	5e-05	0.000524216	yes
LOC_Os03g54910	0.447062	0.632362	0.741902	0.607109	4.84257	2.89924	2.50418	3.41533	0.17776	-2.492	0.00095	0.00664723	yes
LOC_Os03g55530	4.8422	2.72789	3.31079	3.62696	29.8909	14.2037	16.09	20.0615	0.180792	-2.4676	5e-05	0.000524216	yes
LOC_Os10g26150	6.14522	5.48427	10.7238	7.45109	55.4038	23.6865	44.2402	41.1102	0.181247	-2.46397	0.0029	0.0165007	yes
LOC_Os09g10274	6.96512	6.5164	10.1186	7.86672	52.9763	32.6652	44.0628	43.2347	0.181954	-2.45836	5e-05	0.000524216	yes
LOC_Os08g10320	12.5912	15.1142	17.7025	15.136	85.122	73.7452	88.6201	82.4958	0.183476	-2.44634	5e-05	0.000524216	yes
LOC_Os04g30340	0.182527	0.818106	0.293823	0.431485	2.53073	2.32971	2.18553	2.34866	0.183715	-2.44445	0.0049	0.0249584	yes
LOC_Os07g47750	0.841783	0.73793	0.772997	0.784237	7.63343	3.67744	1.42053	4.2438	0.184796	-2.43599	0.00435	0.0227213	yes
LOC_Os10g30070	1.49759	0.804811	0.578096	0.960165	8.74236	2.92211	3.92061	5.19503	0.184824	-2.43578	5e-05	0.000524216	yes
LOC_Os04g39380	6.24192	1.77094	3.52468	3.84584	31.2568	18.5333	11.9318	20.574	0.186927	-2.41945	5e-05	0.000524216	yes
LOC_Os04g51680	21.9946	24.1931	27.0323	24.4067	211.499	64.3015	112.365	129.388	0.188632	-2.40636	5e-05	0.000524216	yes
LOC_Os01g23710	3.66026	4.60578	2.51532	3.59379	22.998	17.5885	16.11	18.8988	0.19016	-2.39472	5e-05	0.000524216	yes
LOC_Os08g26220	2.08135	2.04582	1.93563	2.02093	10.0092	12.8264	9.00178	10.6125	0.190429	-2.39267	5e-05	0.000524216	yes
LOC_Os05g34500	5.33656	5.26668	4.54338	5.04887	46.6344	12.3512	20.1065	26.364	0.191506	-2.38454	5e-05	0.000524216	yes
LOC_Os04g46980	2.92453	2.09911	2.18554	2.40306	19.7899	8.17846	9.65599	12.5414	0.19161	-2.38376	5e-05	0.000524216	yes
LOC_Os09g25610	4.50749	2.98293	3.4845	3.65831	12.7565	28.0188	16.0085	18.928	0.193275	-2.37127	5e-05	0.000524216	yes
LOC_Os11g05770	1.30065	1.96586	1.51563	1.59404	11.3508	5.09432	8.21736	8.22084	0.193902	-2.36659	5e-05	0.000524216	yes
LOC_Os06g03570	1.39381	1.15848	0.769613	1.1073	8.01139	3.5247	5.49976	5.67861	0.194995	-2.35849	5e-05	0.000524216	yes
LOC_Os01g74110	6.35104	3.37364	4.13202	4.6189	26.9048	20.2611	23.5984	23.5881	0.195815	-2.35244	5e-05	0.000524216	yes
LOC_Os02g57280	67.9171	84.2501	99.4057	83.8576	473.379	365.113	430.665	423.052	0.198221	-2.33482	5e-05	0.000524216	yes
LOC_Os07g48060	0.762227	1.03811	1.42356	1.07463	8.045	2.53966	5.60587	5.39684	0.199122	-2.32827	5e-05	0.000524216	yes
LOC_Os09g29490	21.9484	18.2713	17.02	19.0799	162.312	49.064	73.3351	94.9036	0.201045	-2.31441	5e-05	0.000524216	yes
LOC_Os01g48390	2.24269	2.11192	3.56847	2.64103	16.7541	9.39024	13.2319	13.1254	0.201215	-2.31319	5e-05	0.000524216	yes
LOC_Os04g40040	5.469	6.403	6.61784	6.16328	36.2145	19.6063	35.3733	30.398	0.202753	-2.30221	5e-05	0.000524216	yes
LOC_Os07g35410	0.444435	0.220829	0.333105	0.332789	2.21329	1.32059	1.31173	1.6152	0.206036	-2.27904	5e-05	0.000524216	yes
LOC_Os04g59190	3.27852	1.81148	5.34618	3.47873	23.2369	5.49496	21.9191	16.8836	0.206042	-2.279	5e-05	0.000524216	yes
LOC_Os07g41250	4.95468	6.45736	6.44461	5.95222	34.8092	19.4584	31.8496	28.7057	0.207353	-2.26984	5e-05	0.000524216	yes
LOC_Os09g33555	0.395587	1.27232	0.152318	0.606742	3.14908	1.63043	3.99876	2.92609	0.207356	-2.26982	0.00645	0.031039	yes
LOC_Os04g31760	9.56391	4.8995	4.83906	6.43416	52.3706	18.6611	21.7505	30.9274	0.208041	-2.26506	5e-05	0.000524216	yes
LOC_Os04g25650	0.465526	0.50484	0.705108	0.558492	3.94786	1.67723	2.40643	2.67717	0.208613	-2.2611	0.0005	0.00390859	yes
LOC_Os07g31500	1.04476	0.480173	0.2965	0.607143	5.12437	1.86396	1.72358	2.90397	0.209073	-2.25792	5e-05	0.000524216	yes
LOC_Os01g07970	33.8581	25.6329	22.7025	27.3978	198.93	83.0615	106.104	129.365	0.211787	-2.23932	5e-05	0.000524216	yes
LOC_Os03g20210	0.676793	0.453703	0.506948	0.545815	2.88892	2.56248	2.24585	2.56575	0.212731	-2.2329	5e-05	0.000524216	yes
LOC_Os09g10054	6.45839	5.72519	8.56122	6.91494	29.6868	30.8347	35.9377	32.1531	0.215063	-2.21717	5e-05	0.000524216	yes
LOC_Os03g20740	5.02681	3.61953	4.54985	4.39873	32.9105	13.9149	14.2197	20.3484	0.216171	-2.20975	5e-05	0.000524216	yes
LOC_Os07g35370	7.86614	7.38033	10.9591	8.73519	65.4755	18.7554	36.9365	40.3891	0.216276	-2.20906	5e-05	0.000524216	yes
LOC_Os02g32980	26.3789	15.7981	14.7598	18.979	147.939	52.2379	62.4672	87.5479	0.216784	-2.20567	5e-05	0.000524216	yes
LOC_Os05g34854	10.4575	11.4568	5.7662	9.22685	77.1016	16.7784	33.4583	42.4461	0.217378	-2.20172	5e-05	0.000524216	yes
LOC_Os02g09480	0.988535	0.393336	0.494433	0.625435	4.00846	1.96017	2.52393	2.83085	0.220935	-2.17831	5e-05	0.000524216	yes
LOC_Os02g46860	1.42529	1.80886	1.92009	1.71808	12.7788	3.12499	7.29582	7.7332	0.222169	-2.17027	5e-05	0.000524216	yes
LOC_Os01g55100	1.27818	0.96338	1.4801	1.24055	8.22474	4.69427	3.8268	5.58194	0.222244	-2.16978	5e-05	0.000524216	yes
LOC_Os02g33060	6.03932	3.38732	3.34088	4.25584	31.4968	9.25238	16.4081	19.0524	0.223376	-2.16246	5e-05	0.000524216	yes
LOC_Os11g05550	2.65984	2.54135	1.63822	2.2798	17.5	6.23492	6.88125	10.2054	0.223392	-2.16235	5e-05	0.000524216	yes
LOC_Os03g58890	0.391281	1.23395	0.603115	0.742784	5.39088	1.73173	2.81066	3.31109	0.224332	-2.15629	0.00015	0.00139194	yes
LOC_Os02g53400	1.36811	0.611914	0.512794	0.830941	3.18707	3.20192	4.71178	3.70026	0.224563	-2.15481	0.00055	0.00423759	yes
LOC_Os02g41550	6.9103	7.29581	6.21774	6.80795	41.9012	23.9804	24.3317	30.0711	0.226395	-2.14309	5e-05	0.000524216	yes
LOC_Os04g59440	3.45473	5.12927	2.95516	3.84639	20.041	12.6742	18.2198	16.9783	0.226547	-2.14212	5e-05	0.000524216	yes
LOC_Os07g40710	7.88889	4.44776	7.07555	6.47074	41.921	17.6212	26.1214	28.5545	0.22661	-2.14172	5e-05	0.000524216	yes
LOC_Os07g25460	15.8135	11.7321	13.0246	13.5234	57.8527	56.8497	64.0292	59.5772	0.22699	-2.1393	5e-05	0.000524216	yes
LOC_Os02g43940	8.26976	3.48774	5.84557	5.86769	42.8423	16.1959	18.4852	25.8411	0.227068	-2.1388	5e-05	0.000524216	yes
LOC_Os02g38920	26.1888	35.3249	31.1319	30.8819	166.256	117.626	122.353	135.412	0.228059	-2.13252	5e-05	0.000524216	yes
LOC_Os02g54600	11.7095	8.23057	6.79882	8.91295	62.4368	25.7233	28.1312	38.7638	0.22993	-2.12073	5e-05	0.000524216	yes
LOC_Os02g10550	0.726059	0.381896	0.512056	0.540004	4.4951	0.913517	1.59634	2.33498	0.231267	-2.11237	0.0006	0.00455726	yes
LOC_Os02g10580	2.85228	1.75345	1.63897	2.08157	18.608	3.22643	5.11877	8.9844	0.231687	-2.10975	5e-05	0.000524216	yes
LOC_Os08g37660	0.473105	0.752918	0.27041	0.498811	2.90712	1.17924	2.36633	2.1509	0.231908	-2.10837	0.0024	0.0142251	yes
LOC_Os04g55850	7.26243	6.01008	7.59611	6.95621	40.1091	24.8446	24.4938	29.8158	0.233306	-2.09971	5e-05	0.000524216	yes
LOC_Os07g05010	13.0213	12.1199	15.8798	13.6737	67.5217	45.9755	61.233	58.2434	0.234768	-2.0907	5e-05	0.000524216	yes
LOC_Os09g19229	4.97013	2.36188	4.6699	4.00064	14.8282	21.3337	14.7767	16.9795	0.235616	-2.08549	5e-05	0.000524216	yes
LOC_Os02g39400	6.89348	8.42094	6.70405	7.33949	47.1615	17.2058	28.9472	31.1048	0.23596	-2.08339	5e-05	0.000524216	yes
LOC_Os03g19260	2.31831	0.561071	2.2569	1.71209	14.4266	3.01975	4.32028	7.25554	0.23597	-2.08332	5e-05	0.000524216	yes
LOC_Os05g46510	1.11896	0.89575	1.8104	1.27504	8.33198	2.99346	4.86871	5.39805	0.236204	-2.0819	5e-05	0.000524216	yes
LOC_Os04g30330	0.502094	0.230747	0.322283	0.351708	1.24807	1.68655	1.52295	1.48585	0.236705	-2.07884	0.0026	0.0151325	yes
LOC_Os04g56470	0.0943637	0.356721	0.621255	0.357447	2.19103	0.537393	1.77927	1.50257	0.23789	-2.07163	0.0011	0.0075203	yes
LOC_Os05g17604	0.555587	1.094	1.12603	0.925206	3.89514	1.61516	6.13646	3.88225	0.238317	-2.06905	5e-05	0.000524216	yes
LOC_Os03g26500	1.15348	2.16515	0.907215	1.40862	9.60545	4.31596	3.771	5.89747	0.238852	-2.06582	0.0003	0.00252864	yes
LOC_Os01g62370	7.81663	5.58108	6.98669	6.7948	47.2277	15.3143	22.2074	28.2498	0.240526	-2.05574	5e-05	0.000524216	yes
LOC_Os09g24590	12.229	8.26477	8.79494	9.76291	68.8203	17.2593	35.6438	40.5745	0.240617	-2.05519	5e-05	0.000524216	yes
LOC_Os04g35130	1.65407	1.86392	2.63924	2.05241	14.7698	4.29206	6.29241	8.45142	0.242848	-2.04187	5e-05	0.000524216	yes
LOC_Os11g19240	8.47145	6.31595	5.16055	6.64932	28.2098	32.4195	21.4507	27.36	0.243031	-2.04079	5e-05	0.000524216	yes
LOC_Os05g20980	0.284088	0.221901	0.743828	0.416606	1.62449	1.43759	2.0748	1.71229	0.243303	-2.03917	0.0077	0.0357355	yes
LOC_Os10g02490	0.841534	1.12492	0.998154	0.988203	4.67848	2.37431	5.09531	4.04936	0.244039	-2.03482	5e-05	0.000524216	yes
LOC_Os04g44354	4.513	1.06742	1.83494	2.47179	13.3008	7.77144	9.08375	10.052	0.2459	-2.02386	5e-05	0.000524216	yes
LOC_Os01g16310	1.40172	0.881292	0.908969	1.06399	6.20409	3.3108	3.43029	4.31506	0.246576	-2.01989	5e-05	0.000524216	yes
LOC_Os06g28630	3.11514	3.23768	3.10084	3.15122	4.76343	22.4351	11.0236	12.7407	0.247335	-2.01546	5e-05	0.000524216	yes
LOC_Os03g19270	3.16969	1.59093	1.43577	2.06546	15.4892	3.86034	5.67121	8.34027	0.247649	-2.01363	5e-05	0.000524216	yes
LOC_Os09g11460	0.656507	0.534508	0.622372	0.604462	3.64415	1.56268	2.11022	2.43902	0.24783	-2.01257	0.00015	0.00139194	yes
LOC_Os12g02040	0.547641	0.599288	0.703099	0.616676	3.58237	2.03084	1.84582	2.48634	0.248026	-2.01144	0.003	0.0169578	yes
LOC_Os02g57850	0.861893	1.30475	0.364469	0.843705	5.09578	1.51718	3.58811	3.40035	0.248123	-2.01087	0.0095	0.0421663	yes
LOC_Os02g31030	0.93405	1.29903	0.401103	0.878062	3.56112	3.66869	3.23411	3.48797	0.25174	-1.99	5e-05	0.000524216	yes
LOC_Os12g42070	0.920076	1.16542	1.10266	1.06272	3.7038	4.2341	4.67301	4.20364	0.252809	-1.98388	5e-05	0.000524216	yes
LOC_Os01g29150	1.31409	0.762244	1.10721	1.06118	6.09788	3.54537	2.85082	4.16469	0.254804	-1.97254	5e-05	0.000524216	yes
LOC_Os03g03724	89.3789	76.6954	94.3949	86.823	226.156	427.228	368.113	340.499	0.254988	-1.9715	5e-05	0.000524216	yes
LOC_Os05g04000	6.17351	6.43902	5.12621	5.91291	30.1704	19.0927	20.0094	23.0908	0.256072	-1.96538	5e-05	0.000524216	yes
LOC_Os02g27200	0.5192	0.694954	0.517674	0.577276	3.24689	1.69315	1.78373	2.24126	0.257568	-1.95698	0.0009	0.00636194	yes
LOC_Os08g20885	0.689726	0.746111	0.93788	0.791239	2.91643	2.97457	3.28292	3.05797	0.258746	-1.95039	0.00835	0.0380541	yes
LOC_Os02g38040	0.332477	0.888678	0.372363	0.531173	3.36643	0.830378	1.95511	2.05064	0.259028	-1.94882	5e-05	0.000524216	yes
LOC_Os02g18540	2.51101	0.703714	2.83067	2.01513	7.55055	10.661	5.10901	7.77353	0.25923	-1.9477	5e-05	0.000524216	yes
LOC_Os05g40770	3.30928	4.12322	4.90747	4.11332	19.6294	12.9182	14.9829	15.8435	0.259622	-1.94552	5e-05	0.000524216	yes
LOC_Os04g47780	78.3647	52.3402	51.0882	60.5977	390.854	137.246	172.062	233.387	0.259645	-1.94539	5e-05	0.000524216	yes
LOC_Os05g05030	0.584188	1.64743	1.51863	1.25008	1.25897	7.88151	5.25536	4.79861	0.260509	-1.94059	0.00015	0.00139194	yes
LOC_Os08g43390	4.54079	1.69968	1.99411	2.74486	17.1879	7.30865	6.83765	10.4447	0.262799	-1.92797	5e-05	0.000524216	yes
LOC_Os05g11810	4.63493	2.86209	3.93593	3.81098	22.631	10.3021	10.561	14.498	0.262862	-1.92762	5e-05	0.000524216	yes
LOC_Os11g36150	0.284924	0.519522	0.580491	0.461645	2.32017	1.26574	1.68269	1.7562	0.262866	-1.9276	5e-05	0.000524216	yes
LOC_Os01g57004	1.12847	0.259218	1.30338	0.897023	0.923833	6.45901	2.85143	3.41142	0.262947	-1.92716	0.00475	0.0243744	yes
LOC_Os11g13570	1.47471	0.971838	1.75413	1.40023	10.5402	2.45881	2.96039	5.31981	0.263211	-1.92571	5e-05	0.000524216	yes
LOC_Os02g33770	0.783023	1.37079	1.65419	1.26933	5.48763	4.4813	4.46332	4.81075	0.263853	-1.92219	5e-05	0.000524216	yes
LOC_Os04g58390	20.048	22.8907	31.4807	24.8065	94.0976	90.4126	96.4194	93.6432	0.264904	-1.91646	5e-05	0.000524216	yes
LOC_Os01g50610	1.39887	1.2632	0.973189	1.21176	7.51119	3.14755	3.01066	4.55647	0.265943	-1.91082	5e-05	0.000524216	yes
LOC_Os03g42020	0.755176	1.42806	1.37126	1.18483	5.18776	2.69839	5.46534	4.4505	0.266224	-1.90929	5e-05	0.000524216	yes
LOC_Os06g15620	0.414889	0.940556	1.1823	0.845916	3.54833	4.68722	1.29328	3.17628	0.266323	-1.90875	0.001	0.00693899	yes
LOC_Os07g47450	0.8061	1.58844	2.66228	1.68561	5.55482	6.33273	6.98919	6.29225	0.267887	-1.90031	0.0108	0.0464851	yes
LOC_Os06g17290	5.5963	6.77429	5.33291	5.90117	25.9587	16.1636	23.8984	22.0069	0.268151	-1.89888	5e-05	0.000524216	yes
LOC_Os03g60080	42.1918	42.6805	32.2865	39.0529	214.97	103.75	117.907	145.542	0.268327	-1.89794	5e-05	0.000524216	yes
LOC_Os03g59180	12.9746	10.995	24.3386	16.1027	74.0822	46.5197	59.0293	59.8771	0.268929	-1.8947	5e-05	0.000524216	yes
LOC_Os01g16810	1.26388	1.83092	0.795583	1.29679	6.69903	3.04143	4.69939	4.81328	0.269419	-1.89207	5e-05	0.000524216	yes
LOC_Os11g10480	19.2206	22.31	16.1658	19.2321	101.707	53.8888	58.2583	71.2847	0.269793	-1.89008	5e-05	0.000524216	yes
LOC_Os04g53830	1.01777	0.747684	0.974668	0.913373	4.4991	2.56683	3.01569	3.36054	0.271794	-1.87942	5e-05	0.000524216	yes
LOC_Os08g44830	0.496161	0.137229	0.46	0.364463	1.76142	1.6413	0.603812	1.33551	0.272902	-1.87354	0.00575	0.0283582	yes
LOC_Os08g42440	3.91066	3.15809	3.39639	3.48838	17.5669	9.81015	10.9429	12.7733	0.273099	-1.8725	5e-05	0.000524216	yes
LOC_Os08g41489	0.766242	0.584064	1.14206	0.83079	3.92106	1.55235	3.6407	3.03804	0.273462	-1.87058	0.00555	0.0275715	yes
LOC_Os03g58980	9.27332	5.2374	6.64286	7.05119	41.7937	16.2245	18.9964	25.6715	0.27467	-1.86423	5e-05	0.000524216	yes
LOC_Os03g55330	0.999215	0.7632	0.895404	0.88594	4.86458	2.20596	2.60254	3.22436	0.274765	-1.86373	5e-05	0.000524216	yes
LOC_Os03g21030	3.42954	2.70961	3.66408	3.26774	16.1796	9.51363	9.9579	11.8837	0.274977	-1.86262	5e-05	0.000524216	yes
LOC_Os03g39432	0.412037	0.298342	0.588505	0.432961	1.34795	1.48543	1.88321	1.5722	0.275385	-1.86047	0.0004	0.00323412	yes
LOC_Os03g26530	7.03599	5.28338	5.56868	5.96268	29.1914	17.372	18.1543	21.5726	0.276401	-1.85516	5e-05	0.000524216	yes
LOC_Os06g22919	1.40741	2.58337	2.8397	2.27683	11.1221	4.82887	8.673	8.20798	0.277392	-1.85	5e-05	0.000524216	yes
LOC_Os04g58734	0.468188	0.359573	1.30575	0.711172	3.15477	2.03084	2.50505	2.56355	0.277417	-1.84987	0.00255	0.0149456	yes
LOC_Os11g36190	0.729669	0.511507	1.19543	0.812203	3.35998	2.03927	3.37609	2.92511	0.277666	-1.84858	5e-05	0.000524216	yes
LOC_Os09g04050	1.31219	1.98982	6.1525	3.1515	13.4643	9.98455	10.5667	11.3385	0.277947	-1.84712	5e-05	0.000524216	yes
LOC_Os03g16950	6.87656	7.13493	12.3101	8.77387	45.7107	12.3402	36.5879	31.5463	0.278127	-1.84618	5e-05	0.000524216	yes
LOC_Os10g20794	0.517257	0.627318	0.488152	0.544242	2.06269	0.937862	2.8588	1.95312	0.278653	-1.84346	5e-05	0.000524216	yes
LOC_Os01g61460	6.53041	6.10204	7.20935	6.61393	38.3263	13.4598	19.2566	23.6809	0.279294	-1.84014	5e-05	0.000524216	yes
LOC_Os04g47360	1.71498	1.32309	0.846165	1.29474	6.46287	2.53331	4.90243	4.63287	0.279468	-1.83924	5e-05	0.000524216	yes
LOC_Os04g49500	0.826725	0.373595	0.782697	0.661006	3.13469	1.89282	2.05479	2.36077	0.279996	-1.83652	5e-05	0.000524216	yes
LOC_Os01g63690	12.2128	10.8199	7.91657	10.3164	59.8269	22.9914	27.6101	36.8095	0.280265	-1.83514	5e-05	0.000524216	yes
LOC_Os04g32030	0.889939	0.759518	0.983664	0.877707	3.83512	2.27101	3.26596	3.12403	0.280953	-1.8316	5e-05	0.000524216	yes
LOC_Os07g03730	5.82554	6.50015	10.8945	7.74005	33.283	15.3709	33.9285	27.5275	0.281175	-1.83046	5e-05	0.000524216	yes
LOC_Os04g37820	33.2422	23.9317	25.3558	27.5099	165.992	51.2146	76.2495	97.8188	0.281233	-1.83016	5e-05	0.000524216	yes
LOC_Os07g30150	1.35071	3.23035	2.03031	2.20379	7.53052	6.64054	9.32771	7.83293	0.281349	-1.82956	5e-05	0.000524216	yes
LOC_Os04g55270	15.3137	10.5637	11.2451	12.3742	55.9533	32.7244	42.0838	43.5872	0.283895	-1.81657	5e-05	0.000524216	yes
LOC_Os06g48480	2.37227	3.16413	2.32014	2.61885	12.7126	7.88414	6.96114	9.18595	0.285093	-1.8105	0.00095	0.00664723	yes
LOC_Os06g10350	0.986815	0.580135	0.648217	0.738389	1.52365	3.37292	2.87169	2.58942	0.285156	-1.81018	0.00135	0.00886785	yes
LOC_Os07g38130	9.92429	6.21707	6.3971	7.51282	35.7751	27.1391	16.015	26.3097	0.285553	-1.80817	5e-05	0.000524216	yes
LOC_Os04g59210	0.84798	2.4406	1.60413	1.6309	8.41362	1.86016	6.79067	5.68815	0.286719	-1.80229	5e-05	0.000524216	yes
LOC_Os09g31300	33.5311	30.2105	27.9568	30.5661	146.872	86.5785	85.2098	106.22	0.287762	-1.79705	5e-05	0.000524216	yes
LOC_Os03g08490	208.994	149.571	136.209	164.925	889.122	376.695	443.768	569.862	0.289412	-1.7888	5e-05	0.000524216	yes
LOC_Os09g26420	260.523	248.282	346.386	285.063	1036.89	903.213	1008.99	983.031	0.289984	-1.78595	5e-05	0.000524216	yes
LOC_Os04g29274	0.935664	1.03238	0.494375	0.820808	4.33256	2.20493	1.9468	2.8281	0.290233	-1.78472	0.0073	0.0342713	yes
LOC_Os01g52110	36.6188	40.7499	39.2202	38.8629	173.568	99.7247	127.655	133.649	0.290783	-1.78198	5e-05	0.000524216	yes
LOC_Os03g09900	65.8085	46.2944	56.6885	56.2638	250.922	159.77	169.508	193.4	0.290919	-1.78131	5e-05	0.000524216	yes
LOC_Os04g49739	1.07543	1.15284	1.28813	1.17213	6.0493	3.06406	2.95897	4.02411	0.291277	-1.77954	5e-05	0.000524216	yes
LOC_Os01g71930	2.0159	2.09462	2.10145	2.07066	9.94829	4.2636	7.10704	7.10631	0.291383	-1.77901	5e-05	0.000524216	yes
LOC_Os06g36390	3.87862	7.01613	4.02142	4.97206	23.3272	7.49459	20.243	17.0216	0.292103	-1.77545	5e-05	0.000524216	yes
LOC_Os04g54210	38.7652	26.099	14.2639	26.3761	139.223	49.7632	81.1345	90.0403	0.292937	-1.77134	5e-05	0.000524216	yes
LOC_Os03g02860	3.05666	1.8844	1.50396	2.14834	8.01459	6.43942	7.50178	7.31859	0.293546	-1.76834	5e-05	0.000524216	yes
LOC_Os04g49160	3.70738	3.84723	5.11129	4.22197	18.0372	11.5035	13.5217	14.3542	0.294128	-1.76548	5e-05	0.000524216	yes
LOC_Os04g29550	6.28306	4.63606	3.8851	4.93474	23.978	11.5518	14.7528	16.7609	0.29442	-1.76405	5e-05	0.000524216	yes
LOC_Os01g11720	0.614395	0.897984	1.39755	0.969976	2.53978	3.45219	3.81005	3.26734	0.29687	-1.7521	0.00065	0.00486534	yes
LOC_Os10g02040	19.408	9.11604	14.3875	14.3039	67.8115	35.9299	40.4452	48.0622	0.297612	-1.7485	5e-05	0.000524216	yes
LOC_Os08g37670	16.1432	18.5299	25.6983	20.1238	88.4283	40.5787	73.7808	67.5959	0.297707	-1.74804	5e-05	0.000524216	yes
LOC_Os06g49640	52.9373	39.0693	38.8613	43.6226	244.02	78.4632	116.906	146.463	0.29784	-1.74739	5e-05	0.000524216	yes
LOC_Os04g37980	5.44563	2.53885	2.53285	3.50578	21.899	5.72362	7.58034	11.7343	0.298763	-1.74293	5e-05	0.000524216	yes
LOC_Os12g01590	20.4201	21.0482	16.1656	19.2113	88.0929	37.2081	66.7628	64.0213	0.300077	-1.73659	5e-05	0.000524216	yes
LOC_Os10g38040	11.7384	8.57176	10.5685	10.2929	37.8815	27.987	36.849	34.2392	0.300617	-1.734	5e-05	0.000524216	yes
LOC_Os10g41330	5.84403	4.22684	3.37349	4.48145	23.4225	7.22203	13.7273	14.7906	0.302993	-1.72264	5e-05	0.000524216	yes
LOC_Os05g41580	12.5339	14.5372	14.7913	13.9541	55.0363	36.3751	46.5667	45.9927	0.303398	-1.72071	5e-05	0.000524216	yes
LOC_Os01g12760	6.56	5.72779	5.28538	5.85772	32.6528	9.68577	15.5746	19.3044	0.30344	-1.72052	5e-05	0.000524216	yes
LOC_Os05g44600	1.00925	0.327065	0.753737	0.696683	3.83385	1.7929	1.25921	2.29532	0.303523	-1.72012	0.0015	0.00967684	yes
LOC_Os09g37330	17.8903	24.431	26.5891	22.9702	67.8867	64.6703	94.0603	75.5391	0.304084	-1.71746	5e-05	0.000524216	yes
LOC_Os02g57120	2.46088	2.51264	3.50983	2.82778	9.74742	8.49341	9.63805	9.29296	0.304293	-1.71647	5e-05	0.000524216	yes
LOC_Os01g47570	6.75189	1.61164	2.36351	3.57568	22.0268	4.21654	8.86408	11.7025	0.305548	-1.71052	5e-05	0.000524216	yes
LOC_Os08g26710	30.8089	29.5843	32.5168	30.97	109.465	96.4669	97.5604	101.164	0.306137	-1.70775	5e-05	0.000524216	yes
LOC_Os07g34190	1.57933	1.98441	0.748335	1.43736	6.21826	5.24128	2.61944	4.69299	0.306278	-1.70709	5e-05	0.000524216	yes
LOC_Os05g37080	1.0007	0.470519	0.552024	0.674416	3.37185	1.78205	1.44921	2.20104	0.306408	-1.70648	0.001	0.00693899	yes
LOC_Os11g10100	39.0544	48.3767	45.8325	44.4212	148.258	132.476	152.661	144.465	0.307488	-1.7014	5e-05	0.000524216	yes
LOC_Os03g29850	163.466	91.385	91.5133	115.455	585.221	236.913	303.47	375.201	0.307715	-1.70034	5e-05	0.000524216	yes
LOC_Os11g01830	0.657576	0.449906	0.754057	0.620513	2.1327	2.01788	1.89712	2.0159	0.307809	-1.69989	0.0003	0.00252864	yes
LOC_Os08g39840	11.5914	8.50503	9.45798	9.85148	61.2156	11.8934	22.8732	31.9941	0.307916	-1.69939	5e-05	0.000524216	yes
LOC_Os02g33705	0.507164	0.420769	0.41138	0.446438	2.30882	1.18823	0.848558	1.44854	0.308199	-1.69807	0.0026	0.0151325	yes
LOC_Os01g06520	0.247331	0.397644	0.488741	0.377906	1.66738	0.871922	1.13727	1.22553	0.308361	-1.6973	5e-05	0.000524216	yes
LOC_Os04g45900	17.1754	9.08333	10.4582	12.239	53.2842	31.4109	34.1023	39.5991	0.309073	-1.69398	5e-05	0.000524216	yes
LOC_Os06g46799	1.98299	1.1335	1.82672	1.64774	7.26807	4.95353	3.74059	5.32073	0.309683	-1.69114	5e-05	0.000524216	yes
LOC_Os03g18220	16.8399	14.5956	13.8358	15.0904	66.4943	42.0532	37.5564	48.7013	0.309856	-1.69033	5e-05	0.000524216	yes
LOC_Os02g12890	8.10336	6.79182	7.13366	7.34295	15.4307	33.4978	22.0519	23.6601	0.310352	-1.68803	5e-05	0.000524216	yes
LOC_Os12g36630	2.45217	1.76505	2.07079	2.096	9.36238	4.22209	6.60133	6.7286	0.311506	-1.68267	0.00505	0.0256065	yes
LOC_Os04g49250	1.41547	1.23592	1.49604	1.38248	6.15123	3.35331	3.77645	4.427	0.312284	-1.67907	5e-05	0.000524216	yes
LOC_Os01g59840	8.86799	11.609	12.684	11.0537	37.0996	29.0729	40.0073	35.3933	0.312311	-1.67895	5e-05	0.000524216	yes
LOC_Os11g44810	324.946	331.808	372.824	343.193	1513.74	675.076	1104.89	1097.9	0.31259	-1.67766	5e-05	0.000524216	yes
LOC_Os08g01940	1.89163	2.31924	2.48713	2.23266	9.33235	3.98103	8.04335	7.11891	0.313624	-1.67289	5e-05	0.000524216	yes
LOC_Os06g02019	10.9857	10.7458	11.9116	11.2144	39.9108	33.0375	34.1482	35.6988	0.314139	-1.67053	5e-05	0.000524216	yes
LOC_Os06g03560	10.024	9.88545	8.01586	9.30843	34.0828	25.9681	28.616	29.5557	0.314945	-1.66682	5e-05	0.000524216	yes
LOC_Os01g69140	0.886573	0.75955	0.545585	0.730569	2.96447	2.05481	1.90974	2.30968	0.316307	-1.6606	0.00555	0.0275715	yes
LOC_Os01g11020	3.67705	1.89947	0.909594	2.16204	13.7892	2.4341	4.17888	6.80072	0.317913	-1.65329	0.0057	0.0281645	yes
LOC_Os11g35850	0.696896	0.823599	1.26995	0.930148	2.44513	2.75813	3.55139	2.91822	0.318738	-1.64956	5e-05	0.000524216	yes
LOC_Os12g44230	8.23369	7.01826	10.7078	8.65325	33.0074	18.547	29.7363	27.0969	0.319345	-1.64681	5e-05	0.000524216	yes
LOC_Os01g54670	2.21182	2.34072	3.12068	2.55774	6.94818	10.5082	6.56095	8.00579	0.319486	-1.64617	5e-05	0.000524216	yes
LOC_Os01g43460	1.83625	1.12841	0.762211	1.24229	5.1403	2.74422	3.77346	3.886	0.319683	-1.64528	5e-05	0.000524216	yes
LOC_Os07g35380	0.17052	0.386215	0.606853	0.387863	1.49095	1.29916	0.849681	1.21326	0.319687	-1.64528	0.0012	0.00808472	yes
LOC_Os05g35580	4.71917	2.97363	3.63233	3.77504	21.9418	6.58061	6.7638	11.7621	0.320949	-1.63958	5e-05	0.000524216	yes
LOC_Os01g05064	2.79679	2.59804	3.2658	2.88688	12.317	7.98412	6.66837	8.98982	0.321128	-1.63878	5e-05	0.000524216	yes
LOC_Os02g36414	1.76061	0.889798	1.25586	1.30209	7.0473	2.33382	2.78181	4.05431	0.321162	-1.63863	5e-05	0.000524216	yes
LOC_Os07g36210	7.34083	6.11869	5.4694	6.30964	30.3985	12.6034	15.9291	19.6437	0.321204	-1.63844	5e-05	0.000524216	yes
LOC_Os11g33394	3.9907	4.28592	4.3537	4.21011	18.0355	5.82916	15.2467	13.0371	0.322933	-1.63069	5e-05	0.000524216	yes
LOC_Os04g51030	2.24677	2.81766	3.38328	2.8159	8.86437	7.83819	9.43715	8.71324	0.323175	-1.62961	5e-05	0.000524216	yes
LOC_Os04g53850	2.85656	4.18912	4.00203	3.68257	13.8952	8.93505	11.2437	11.358	0.324227	-1.62492	5e-05	0.000524216	yes
LOC_Os01g58910	3.41994	0.988602	5.85449	3.42101	15.8736	10.1817	5.58235	10.5459	0.324392	-1.62419	5e-05	0.000524216	yes
LOC_Os05g06780	6.45529	2.78812	4.98451	4.74264	21.9121	15.1913	6.7473	14.6169	0.324463	-1.62387	5e-05	0.000524216	yes
LOC_Os06g49420	3.11052	3.60746	2.84735	3.18845	10.6647	8.31987	10.4743	9.81964	0.324701	-1.62282	5e-05	0.000524216	yes
LOC_Os12g36910	8.30689	8.60575	8.35649	8.42304	35.6776	14.6131	27.3474	25.8794	0.325473	-1.61939	5e-05	0.000524216	yes
LOC_Os01g38359	20.1707	18.7674	25.0095	21.3159	65.029	65.9016	63.7997	64.9101	0.328391	-1.60651	5e-05	0.000524216	yes
LOC_Os02g17534	20.4739	15.5505	14.01	16.6781	85.2228	26.8557	40.1189	50.7325	0.328746	-1.60495	5e-05	0.000524216	yes
LOC_Os04g41050	1.53652	0.7532	1.00991	1.09988	5.99594	1.20113	2.81699	3.33802	0.329501	-1.60165	0.00595	0.029131	yes
LOC_Os04g48130	4.27933	1.21341	2.23708	2.57661	9.11855	7.74009	6.5848	7.81448	0.329723	-1.60068	5e-05	0.000524216	yes
LOC_Os11g04409	21.0413	22.0939	22.233	21.7894	87.6178	47.2126	63.3916	66.074	0.329773	-1.60046	5e-05	0.000524216	yes
LOC_Os03g53570	1.24775	1.37543	0.432239	1.01847	3.43964	2.22768	3.59335	3.08689	0.329934	-1.59975	0.00265	0.0153394	yes
LOC_Os06g51050	0.575171	0.561406	1.09776	0.744778	3.94195	1.58538	1.2351	2.25415	0.330403	-1.5977	0.0005	0.00390859	yes
LOC_Os01g09010	20.9031	15.3494	16.1778	17.4768	84.9347	32.8332	40.5878	52.7853	0.331092	-1.59469	5e-05	0.000524216	yes
LOC_Os01g71350	12.883	14.5488	18.5197	15.3172	60.5232	30.6533	47.1	46.0922	0.332317	-1.58937	5e-05	0.000524216	yes
LOC_Os11g15570	1.8981	1.20802	0.379628	1.16192	4.87103	2.85956	2.74072	3.49044	0.332886	-1.5869	5e-05	0.000524216	yes
LOC_Os11g07440	0.889249	1.01624	1.45136	1.11895	4.55687	2.34147	3.17085	3.3564	0.333378	-1.58477	5e-05	0.000524216	yes
LOC_Os03g18130	5.08403	8.60459	5.37174	6.35345	44.7674	1.04811	11.3515	19.0557	0.333415	-1.58461	5e-05	0.000524216	yes
LOC_Os09g29300	0.836756	0.864232	0.310389	0.670459	3.75034	1.59969	0.679045	2.00969	0.333613	-1.58375	0.01025	0.0446685	yes
LOC_Os06g10130	2.198	0.946201	1.68498	1.60973	8.40612	3.06497	2.99239	4.82116	0.333889	-1.58257	0.0001	0.000978499	yes
LOC_Os01g66544	2.40635	1.42775	2.84163	2.22524	10.3161	5.15845	4.51529	6.66328	0.333956	-1.58227	5e-05	0.000524216	yes
LOC_Os03g41390	5.16783	4.89692	5.25274	5.10583	29.799	4.7831	11.2043	15.2621	0.334543	-1.57974	5e-05	0.000524216	yes
LOC_Os09g04160	1.39692	1.53478	2.82957	1.92042	7.36874	3.17275	6.57437	5.70529	0.336603	-1.57087	5e-05	0.000524216	yes
LOC_Os05g07420	1.76552	1.90838	2.25201	1.9753	6.66246	5.43446	5.48371	5.86021	0.33707	-1.56888	5e-05	0.000524216	yes
LOC_Os01g61990	2.54494	3.66943	4.00991	3.40809	15.1389	5.73078	9.4556	10.1084	0.337154	-1.56852	5e-05	0.000524216	yes
LOC_Os02g56370	2.57689	2.11113	2.49127	2.3931	9.01818	6.2695	5.97154	7.08641	0.337703	-1.56617	5e-05	0.000524216	yes
LOC_Os07g11870	0.554184	0.105722	0.531579	0.397161	1.63033	1.89669	0	1.17567	0.337817	-1.56569	0.00045	0.00357292	yes
LOC_Os02g57530	4.46949	3.45289	3.75337	3.89192	15.3832	8.50796	10.6444	11.5119	0.338078	-1.56457	5e-05	0.000524216	yes
LOC_Os01g50840	5.1637	3.38486	3.60321	4.05059	22.4078	6.01788	7.44677	11.9575	0.338749	-1.56171	5e-05	0.000524216	yes
LOC_Os01g74340	1.66137	1.93577	0.901227	1.49946	4.39891	3.64436	5.20512	4.41613	0.339542	-1.55834	0.0032	0.0178163	yes
LOC_Os06g40360	61.5326	44.9627	42.0059	49.5004	231.814	99.3475	105.089	145.417	0.340403	-1.55468	5e-05	0.000524216	yes
LOC_Os07g42740	4.63145	1.92916	2.75432	3.10498	16.0356	5.34103	5.8947	9.09045	0.341565	-1.54977	5e-05	0.000524216	yes
LOC_Os05g15530	2.95789	2.89271	2.27722	2.70927	15.5546	3.66945	4.53196	7.91867	0.342137	-1.54735	5e-05	0.000524216	yes
LOC_Os02g45780	2.08069	1.56538	1.54331	1.72979	8.30287	3.30395	3.54516	5.05066	0.342488	-1.54587	5e-05	0.000524216	yes
LOC_Os07g42610	2.71097	1.29293	1.62525	1.87638	5.4826	5.54122	5.40451	5.47611	0.342648	-1.5452	5e-05	0.000524216	yes
LOC_Os01g38530	10.465	12.8217	12.5445	11.9437	36.1086	27.7293	40.7014	34.8464	0.342753	-1.54476	5e-05	0.000524216	yes
LOC_Os01g70080	2.74801	1.86764	2.23173	2.28246	12.7386	2.86113	4.33711	6.64561	0.343454	-1.54181	5e-05	0.000524216	yes
LOC_Os04g52630	0.366897	0.508438	0.568106	0.481147	1.49399	1.21621	1.49143	1.40054	0.343544	-1.54144	5e-05	0.000524216	yes
LOC_Os07g38260	2.48775	3.27048	3.85329	3.20384	10.0446	8.22983	9.68849	9.32098	0.343724	-1.54068	5e-05	0.000524216	yes
LOC_Os04g29580	0.67285	0.257269	1.04205	0.657388	2.3331	1.83766	1.55649	1.90908	0.344348	-1.53806	5e-05	0.000524216	yes
LOC_Os04g46220	17.8697	17.5241	17.7128	17.7022	60.5846	44.2015	49.3331	51.3731	0.344581	-1.53709	5e-05	0.000524216	yes
LOC_Os07g38590	0.811134	0.585765	0.631133	0.676011	2.05525	1.79318	2.02509	1.95784	0.345284	-1.53415	5e-05	0.000524216	yes
LOC_Os03g08500	213.003	151.18	144.303	169.495	703.68	375.984	392.433	490.699	0.345415	-1.53359	5e-05	0.000524216	yes
LOC_Os04g55720	14.105	12.4915	11.2645	12.6203	56.0671	23.9137	29.4319	36.4709	0.346038	-1.53099	5e-05	0.000524216	yes
LOC_Os11g40930	8.71863	6.18637	9.57098	8.15866	26.8601	23.715	20.1535	23.5762	0.346055	-1.53093	5e-05	0.000524216	yes
LOC_Os01g02900	7.83235	4.09459	4.88304	5.60332	29.1689	8.0051	11.2602	16.1448	0.347067	-1.52671	5e-05	0.000524216	yes
LOC_Os09g17630	6.62883	7.82079	7.93664	7.46209	26.4799	14.34	23.4494	21.4231	0.34832	-1.52152	5e-05	0.000524216	yes
LOC_Os04g01320	4.56387	4.12522	6.67141	5.12017	15.1459	11.974	16.957	14.6923	0.348493	-1.5208	5e-05	0.000524216	yes
LOC_Os09g02770	47.985	34.1988	28.4144	36.8661	159.071	70.3172	87.4897	105.626	0.349025	-1.5186	5e-05	0.000524216	yes
LOC_Os11g12340	0.375256	0.492633	1.11074	0.659542	2.50642	1.26058	1.89944	1.88881	0.349184	-1.51794	5e-05	0.000524216	yes
LOC_Os02g42620	3.03841	3.22252	3.37566	3.21219	9.16444	6.18282	12.2296	9.19228	0.349444	-1.51686	5e-05	0.000524216	yes
LOC_Os07g06070	0.919043	2.11496	3.29155	2.10852	6.78074	3.31251	7.9765	6.02325	0.350064	-1.51431	0.00505	0.0256065	yes
LOC_Os01g52890	2.55276	2.17311	1.36582	2.03056	10.4792	2.5269	4.38247	5.79617	0.350328	-1.51322	0.0009	0.00636194	yes
LOC_Os11g04710	0.554751	0.364706	0.509383	0.47628	1.90259	1.69633	0.468043	1.35565	0.35133	-1.50911	0.0018	0.0112211	yes
LOC_Os08g10130	1.12851	1.61503	1.75945	1.501	4.55584	3.54131	4.61903	4.23873	0.354116	-1.49771	5e-05	0.000524216	yes
LOC_Os07g14160	5.84358	5.0563	6.82047	5.90678	21.0614	11.1242	17.8463	16.6773	0.354181	-1.49744	5e-05	0.000524216	yes
LOC_Os10g25674	4.44458	4.69304	5.2504	4.796	12.0905	14.1841	14.3397	13.5381	0.354259	-1.49712	5e-05	0.000524216	yes
LOC_Os01g13800	26.4799	23.2697	25.838	25.1959	109.445	42.796	60.7926	71.0111	0.354816	-1.49486	5e-05	0.000524216	yes
LOC_Os03g08470	2.53258	2.31511	1.08373	1.97714	9.58056	2.78256	4.34432	5.56915	0.355016	-1.49404	5e-05	0.000524216	yes
LOC_Os01g62360	6.60406	9.46015	6.45547	7.50656	30.6156	12.6616	19.9206	21.0659	0.356337	-1.48869	5e-05	0.000524216	yes
LOC_Os07g35480	3.10218	1.93097	2.97397	2.66904	11.6004	4.52478	6.14267	7.42262	0.359582	-1.47561	5e-05	0.000524216	yes
LOC_Os10g38090	0.345771	0.92442	1.59493	0.95504	3.09906	1.13815	3.70859	2.6486	0.360583	-1.4716	5e-05	0.000524216	yes
LOC_Os01g50622	5.79979	7.15449	4.8694	5.94123	14.0503	15.4407	19.9163	16.4691	0.36075	-1.47093	5e-05	0.000524216	yes
LOC_Os03g14090	0.830344	0.604214	0.584241	0.672933	3.14218	1.06546	1.38041	1.86268	0.361271	-1.46885	5e-05	0.000524216	yes
LOC_Os05g50090	5.53443	2.90085	3.82008	4.08512	21.4804	4.44013	7.9774	11.2993	0.361537	-1.46778	5e-05	0.000524216	yes
LOC_Os01g04570	1.02631	0.866536	1.40978	1.10087	3.15104	2.82645	3.11945	3.03231	0.363047	-1.46177	5e-05	0.000524216	yes
LOC_Os11g36200	0.301757	0.528865	0.513172	0.447931	1.59278	0.943254	1.16351	1.23318	0.363232	-1.46104	5e-05	0.000524216	yes
LOC_Os05g27780	188.608	151.059	141.064	160.244	648.513	291.44	382.699	440.884	0.363461	-1.46013	5e-05	0.000524216	yes
LOC_Os01g56420	47.4242	18.1322	20.1335	28.5633	104.963	71.0841	59.6707	78.5727	0.363527	-1.45987	5e-05	0.000524216	yes
LOC_Os06g44500	42.847	30.5405	33.3929	35.5935	145.878	74.0989	73.1362	97.7043	0.364298	-1.45681	5e-05	0.000524216	yes
LOC_Os05g01570	2.63799	1.03249	1.91591	1.86213	7.63936	4.11631	3.56951	5.10839	0.364524	-1.45592	5e-05	0.000524216	yes
LOC_Os03g46200	23.6485	13.5631	14.4887	17.2334	93.1901	13.0726	35.2495	47.1707	0.365341	-1.45268	5e-05	0.000524216	yes
LOC_Os07g47350	48.2163	48.8714	48.1199	48.4025	181.374	89.0661	126.529	132.323	0.365791	-1.45091	5e-05	0.000524216	yes
LOC_Os02g46850	4.02126	4.26626	3.74708	4.01153	12.5613	7.68656	12.5897	10.9458	0.36649	-1.44816	5e-05	0.000524216	yes
LOC_Os03g55010	5.43116	4.60751	4.5146	4.85109	21.3743	5.65202	12.6318	13.2194	0.366967	-1.44627	5e-05	0.000524216	yes
LOC_Os01g60860	7.77021	4.56096	5.19237	5.84118	25.662	9.73501	12.3061	15.901	0.367347	-1.44479	5e-05	0.000524216	yes
LOC_Os01g52130	0.616148	0.443185	0.649944	0.569759	1.19111	2.31902	1.13752	1.54922	0.367772	-1.44312	5e-05	0.000524216	yes
LOC_Os02g24100	59.8186	38.186	40.9688	46.3245	204.909	75.6344	96.0496	125.531	0.369028	-1.4382	5e-05	0.000524216	yes
LOC_Os03g13050	7.2747	3.88408	5.38058	5.51312	12.4144	21.6472	10.7249	14.9288	0.369294	-1.43716	5e-05	0.000524216	yes
LOC_Os05g46500	7.40508	6.5266	7.34951	7.09373	30.3944	13.8231	13.2369	19.1515	0.370401	-1.43284	5e-05	0.000524216	yes
LOC_Os06g46065	3.12471	3.5825	3.87783	3.52835	10.9478	7.43884	10.1804	9.52232	0.370535	-1.43232	5e-05	0.000524216	yes
LOC_Os11g40590	3.25893	3.30681	5.14618	3.90397	13.1585	7.75397	10.691	10.5345	0.370589	-1.43211	5e-05	0.000524216	yes
LOC_Os03g61829	7.69555	7.56498	8.32547	7.862	13.3649	28.3429	21.8566	21.1881	0.371057	-1.43029	5e-05	0.000524216	yes
LOC_Os05g09020	8.47749	7.89879	8.78564	8.38731	32.0102	14.72	21.011	22.5804	0.371442	-1.42879	5e-05	0.000524216	yes
LOC_Os03g63970	4.62328	3.28438	3.30284	3.73684	12.0154	10.4752	7.68553	10.0587	0.371503	-1.42856	5e-05	0.000524216	yes
LOC_Os02g24109	240.393	150.361	151.206	180.653	821.372	239.781	396.956	486.037	0.371686	-1.42784	0.00975	0.0430267	yes
LOC_Os12g41630	2.07426	1.62083	1.16424	1.61978	9.06261	1.96164	2.03764	4.35396	0.372025	-1.42653	0.0001	0.000978499	yes
LOC_Os01g49440	2.22105	1.63606	2.36124	2.07278	7.61204	4.07661	4.99911	5.56259	0.372629	-1.42419	5e-05	0.000524216	yes
LOC_Os03g57660	8.98292	9.02603	9.59745	9.20213	34.1058	19.8326	20.0976	24.6787	0.372877	-1.42323	5e-05	0.000524216	yes
LOC_Os04g57180	0.524997	0.898253	0.818208	0.747153	1.308	2.72477	1.97617	2.00298	0.373021	-1.42267	5e-05	0.000524216	yes
LOC_Os04g34050	2.85848	1.80618	1.36225	2.00897	9.81429	3.33038	2.98022	5.37496	0.373765	-1.4198	5e-05	0.000524216	yes
LOC_Os02g02970	1.67225	2.7147	1.65452	2.01382	8.61891	2.76721	4.75077	5.37896	0.374388	-1.41739	5e-05	0.000524216	yes
LOC_Os08g44590	4.14134	3.07227	2.9884	3.40067	12.5874	5.90549	8.75057	9.08114	0.374476	-1.41705	5e-05	0.000524216	yes
LOC_Os02g54640	4.66434	2.75579	3.8669	3.76234	17.8679	3.70481	8.56545	10.0461	0.374508	-1.41693	5e-05	0.000524216	yes
LOC_Os03g08999	52.1341	44.6571	45.4838	47.425	194.441	69.0236	115.931	126.465	0.375005	-1.41502	5e-05	0.000524216	yes
LOC_Os01g45914	10.0821	9.14781	9.14025	9.45671	6.46873	18.0597	51.0875	25.2053	0.375187	-1.41432	5e-05	0.000524216	yes
LOC_Os06g41980	1.47898	0.766362	0.458732	0.901358	3.21822	2.18236	1.80644	2.40234	0.3752	-1.41427	0.0002	0.00178563	yes
LOC_Os08g33810	3.5179	4.42275	4.41007	4.11691	14.8515	6.75166	11.2081	10.9371	0.376417	-1.4096	5e-05	0.000524216	yes
LOC_Os03g44190	0.688274	0.886835	0.817501	0.797537	3.46645	1.32585	1.56084	2.11771	0.376604	-1.40889	0.00335	0.0184779	yes
LOC_Os02g18150	0.499623	0.261132	0.734793	0.498516	1.73407	1.05028	1.1843	1.32288	0.376841	-1.40797	0.0033	0.0182569	yes
LOC_Os03g20500	6.96974	3.94122	4.36643	5.09246	20.2889	9.98689	10.2139	13.4965	0.377317	-1.40615	5e-05	0.000524216	yes
LOC_Os01g34790	14.2479	17.6768	11.7374	14.554	42.0736	31.5781	41.9706	38.5408	0.377626	-1.40497	5e-05	0.000524216	yes
LOC_Os05g43490	17.3624	14.8718	17.3094	16.5145	62.8797	32.6057	35.4629	43.6494	0.378344	-1.40223	5e-05	0.000524216	yes
LOC_Os11g40420	0.450478	0.871988	0.698969	0.673812	2.46004	1.1714	1.70987	1.78044	0.378453	-1.40181	5e-05	0.000524216	yes
LOC_Os08g37750	0.878155	1.39759	1.81537	1.3637	3.46398	4.10924	3.22846	3.60056	0.378747	-1.40069	5e-05	0.000524216	yes
LOC_Os03g59070	8.91856	6.08937	8.94239	7.98344	33.6568	11.9072	17.4157	20.9933	0.380285	-1.39484	5e-05	0.000524216	yes
LOC_Os01g08650	0.775647	1.01644	0.759982	0.850691	2.27978	1.93688	2.49403	2.2369	0.380299	-1.39479	0.0001	0.000978499	yes
LOC_Os02g03040	2.50164	3.86987	4.74607	3.70586	13.4524	5.0814	10.692	9.74192	0.380403	-1.3944	5e-05	0.000524216	yes
LOC_Os07g29330	15.0603	14.302	14.5362	14.6328	50.0135	26.0757	39.1775	38.4222	0.380842	-1.39273	5e-05	0.000524216	yes
LOC_Os07g35560	21.1633	26.1594	21.124	22.8156	83.283	30.5616	65.6327	59.8258	0.381367	-1.39075	5e-05	0.000524216	yes
LOC_Os01g25710	2.51283	2.71006	3.7269	2.98326	7.74891	6.71345	8.97882	7.81373	0.381797	-1.38912	5e-05	0.000524216	yes
LOC_Os01g25720	2.51283	2.71006	3.7269	2.98326	7.74891	6.71345	8.97882	7.81373	0.381797	-1.38912	5e-05	0.000524216	yes
LOC_Os10g41060	0.785221	0.601798	1.17674	0.854586	2.28175	2.4792	1.94182	2.23426	0.382492	-1.3865	5e-05	0.000524216	yes
LOC_Os05g37470	4.0472	2.7266	2.61319	3.129	11.0486	6.5804	6.87071	8.16655	0.383148	-1.38403	5e-05	0.000524216	yes
LOC_Os03g20840	0.80803	0.730479	0.634016	0.724175	2.08763	1.71614	1.86535	1.88971	0.38322	-1.38375	5e-05	0.000524216	yes
LOC_Os03g55020	2.40519	1.61271	0.643562	1.55382	6.14885	2.44933	3.548	4.04873	0.38378	-1.38165	0.0001	0.000978499	yes
LOC_Os03g08460	1.77849	3.295	2.42453	2.49934	11.8738	3.0438	4.59697	6.50484	0.384228	-1.37997	5e-05	0.000524216	yes
LOC_Os08g34360	4.86704	4.53493	4.2939	4.56529	18.3086	6.92663	10.3009	11.8454	0.385406	-1.37554	5e-05	0.000524216	yes
LOC_Os10g39770	0.95649	1.19097	1.84933	1.33226	3.37448	3.21195	3.7761	3.45418	0.385695	-1.37446	5e-05	0.000524216	yes
LOC_Os02g43170	11.1241	5.57981	6.26178	7.65525	28.0091	14.5505	16.9662	19.8419	0.385812	-1.37403	5e-05	0.000524216	yes
LOC_Os11g30910	1.46675	1.01578	1.38327	1.2886	4.46602	2.4045	3.14261	3.33771	0.386073	-1.37305	5e-05	0.000524216	yes
LOC_Os05g38880	1.34298	5.84109	3.33745	3.50718	7.89065	7.67414	11.6823	9.08236	0.386153	-1.37276	5e-05	0.000524216	yes
LOC_Os08g09010	0.446122	0.756891	1.90286	1.03529	3.33461	1.50877	3.19159	2.67832	0.386545	-1.37129	0.002	0.0122302	yes
LOC_Os12g25690	2.36236	3.27291	4.37878	3.33802	9.27818	7.78321	8.84268	8.63469	0.386582	-1.37115	5e-05	0.000524216	yes
LOC_Os07g35390	6.55506	6.43976	8.60214	7.19899	30.3296	7.86622	17.6296	18.6085	0.386866	-1.37009	5e-05	0.000524216	yes
LOC_Os08g36310	38.8336	24.0766	25.5497	29.4866	117.015	50.0804	61.3892	76.1617	0.387158	-1.36901	5e-05	0.000524216	yes
LOC_Os01g11860	1.19021	0.607268	0.890576	0.896017	3.22162	2.04275	1.67	2.31146	0.387641	-1.3672	0.0007	0.00517985	yes
LOC_Os02g36110	0.921296	0.388171	0.867451	0.725639	2.10154	1.28962	2.20613	1.86576	0.388924	-1.36244	0.00075	0.00546985	yes
LOC_Os04g57850	7.34934	5.60007	8.53264	7.16068	35.833	7.19603	12.1675	18.3989	0.389191	-1.36145	5e-05	0.000524216	yes
LOC_Os01g63410	8.19635	10.3228	13.8551	10.7914	32.828	21.0791	29.2649	27.724	0.389244	-1.36125	5e-05	0.000524216	yes
LOC_Os01g03680	0.306516	0.621984	0.729726	0.552742	1.05248	2.10775	1.0947	1.41831	0.389719	-1.35949	0.01075	0.0463132	yes
LOC_Os05g12481	8.35392	7.96944	10.373	8.89879	35.3798	15.8861	17.1599	22.8086	0.390151	-1.3579	5e-05	0.000524216	yes
LOC_Os01g11160	36.1878	17.3359	24.0888	25.8708	110.167	36.2799	52.102	66.1829	0.390899	-1.35513	5e-05	0.000524216	yes
LOC_Os09g30400	31.8232	40.2742	41.567	37.8881	90.9453	85.1436	114.674	96.9208	0.390918	-1.35506	5e-05	0.000524216	yes
LOC_Os01g47050	1.68581	2.60462	1.95051	2.08031	3.99286	6.90425	5.05965	5.31892	0.391115	-1.35433	5e-05	0.000524216	yes
LOC_Os08g29570	6.51068	7.06354	10.6482	8.07416	28.4713	13.8837	19.4466	20.6005	0.39194	-1.3513	5e-05	0.000524216	yes
LOC_Os03g52690	52.4678	62.7897	64.9681	60.0752	175.176	129.213	155.156	153.182	0.392182	-1.3504	5e-05	0.000524216	yes
LOC_Os06g48680	3.22317	1.66748	2.56185	2.48417	11.068	3.46242	4.43275	6.32104	0.393	-1.3474	0.0002	0.00178563	yes
LOC_Os01g18360	1.28723	1.12531	1.13474	1.18243	3.16625	2.54408	3.31123	3.00718	0.393202	-1.34666	0.0015	0.00967684	yes
LOC_Os01g71029	6.85664	5.33532	7.02599	6.40598	20.4522	15.3832	12.9954	16.277	0.39356	-1.34534	5e-05	0.000524216	yes
LOC_Os11g41600	8.28324	13.406	21.5423	14.4105	45.7808	23.0584	40.5976	36.4789	0.395037	-1.33994	5e-05	0.000524216	yes
LOC_Os02g46839	5.54741	6.79174	8.0306	6.78992	18.8529	12.7967	19.8544	17.168	0.395499	-1.33826	5e-05	0.000524216	yes
LOC_Os04g09350	9.67855	8.82819	10.2045	9.57042	29.2816	18.02	25.1908	24.1641	0.396059	-1.33621	5e-05	0.000524216	yes
LOC_Os04g44430	15.0333	11.9161	15.9431	14.2975	46.1127	28.9546	33.2217	36.0963	0.396093	-1.33609	5e-05	0.000524216	yes
LOC_Os02g15280	7.94282	8.20722	8.1283	8.09278	28.7365	11.5264	20.9286	20.3972	0.396759	-1.33366	5e-05	0.000524216	yes
LOC_Os11g29210	2.12716	1.86245	2.02883	2.00615	7.27257	2.96977	4.9164	5.05291	0.397029	-1.33269	0.0002	0.00178563	yes
LOC_Os04g25060	3.01404	1.4667	4.12116	2.8673	12.2927	3.09567	6.26373	7.21737	0.397278	-1.33178	5e-05	0.000524216	yes
LOC_Os10g39540	12.1444	11.229	11.9761	11.7831	34.0487	26.1407	28.6387	29.6093	0.397953	-1.32933	5e-05	0.000524216	yes
LOC_Os12g02720	1.08008	1.07732	1.80563	1.32101	3.43417	3.80696	2.69333	3.31148	0.398918	-1.32584	0.0001	0.000978499	yes
LOC_Os06g45540	1.35253	1.16111	0.834023	1.11589	3.92797	1.98388	2.46323	2.79169	0.399718	-1.32295	0.0002	0.00178563	yes
LOC_Os03g04430	38.1738	42.368	49.936	43.4926	113.733	112.797	99.8433	108.791	0.399781	-1.32272	5e-05	0.000524216	yes
LOC_Os08g39694	7.92174	7.66929	5.88726	7.15943	26.365	10.0973	17.179	17.8804	0.400407	-1.32046	5e-05	0.000524216	yes
LOC_Os03g19250	38.5731	36.1568	33.9324	36.2208	148.879	43.94	78.499	90.4393	0.400498	-1.32013	5e-05	0.000524216	yes
LOC_Os02g39560	7.58746	6.16187	7.25848	7.0026	19.1095	14.8902	18.416	17.4719	0.400792	-1.31907	5e-05	0.000524216	yes
LOC_Os01g03710	2.79836	2.5165	2.0548	2.45655	9.00631	4.18029	5.18146	6.12269	0.401221	-1.31753	5e-05	0.000524216	yes
LOC_Os08g37500	1.98577	3.23521	3.66244	2.96114	5.23946	7.69355	9.11542	7.34948	0.402905	-1.31149	5e-05	0.000524216	yes
LOC_Os01g28790	26.2394	21.4881	15.8555	21.1943	96.3922	22.7639	38.6518	52.6026	0.402914	-1.31146	5e-05	0.000524216	yes
LOC_Os11g07450	0.696897	1.02037	0.748212	0.821828	2.32515	1.33482	2.45532	2.03843	0.403167	-1.31055	0.0002	0.00178563	yes
LOC_Os01g52550	5.34375	7.07829	5.78904	6.07036	14.8906	14.037	16.2413	15.0563	0.403177	-1.31051	5e-05	0.000524216	yes
LOC_Os10g20810	0.78731	0.5752	0.482028	0.614846	1.52395	1.14659	1.89818	1.52291	0.403731	-1.30853	0.0002	0.00178563	yes
LOC_Os01g38190	0.94449	0.515091	0.61665	0.692077	2.21902	1.54016	1.37604	1.71174	0.404312	-1.30646	0.00185	0.0114745	yes
LOC_Os09g05020	15.9748	15.3021	16.6637	15.9802	46.4597	35.0449	37.0396	39.5147	0.404412	-1.30611	5e-05	0.000524216	yes
LOC_Os02g06560	84.5439	54.793	57.3968	65.5779	209.753	137.894	138.627	162.092	0.404572	-1.30553	5e-05	0.000524216	yes
LOC_Os04g43060	19.8459	19.2389	22.6947	20.5931	63.4885	46.5334	42.5954	50.8724	0.404799	-1.30472	5e-05	0.000524216	yes
LOC_Os08g29809	0.817873	0.755438	1.15604	0.909784	2.36799	1.89871	2.45684	2.24118	0.40594	-1.30066	5e-05	0.000524216	yes
LOC_Os10g40950	2.07363	1.08399	1.61494	1.59085	5.31882	3.12117	3.31223	3.91741	0.406097	-1.3001	0.00035	0.00288958	yes
LOC_Os01g22230	1.37484	0.491811	0.824299	0.896983	3.42534	1.3904	1.80335	2.20636	0.406544	-1.29852	0.00105	0.00722233	yes
LOC_Os01g43890	0.605319	0.476258	0.975608	0.685728	2.87649	0.949364	1.22241	1.68275	0.407504	-1.29511	0.00075	0.00546985	yes
LOC_Os01g26270	2.20382	1.93855	2.86682	2.3364	6.81651	5.22812	5.14289	5.72917	0.407808	-1.29404	5e-05	0.000524216	yes
LOC_Os10g37770	6.12199	2.90293	3.18123	4.06872	18.9158	5.17459	5.77241	9.95428	0.408741	-1.29074	5e-05	0.000524216	yes
LOC_Os02g56130	3.80835	3.67005	4.33733	3.93857	11.1081	8.06614	9.73041	9.63487	0.408783	-1.29059	5e-05	0.000524216	yes
LOC_Os02g51060	4.94867	3.58664	6.42878	4.98803	14.6186	11.2705	10.6853	12.1915	0.40914	-1.28933	5e-05	0.000524216	yes
LOC_Os09g15170	1.34182	2.14754	1.37622	1.62186	3.91962	3.10572	4.86358	3.96297	0.409254	-1.28894	5e-05	0.000524216	yes
LOC_Os02g54254	3.18326	6.03068	7.6816	5.63185	22.5238	4.15319	14.5904	13.7558	0.409416	-1.28836	5e-05	0.000524216	yes
LOC_Os08g37760	3.68401	1.94645	1.85614	2.49553	11.8309	2.27449	4.13456	6.08	0.410449	-1.28472	5e-05	0.000524216	yes
LOC_Os11g11960	9.13606	11.6701	16.6021	12.4694	34.6739	23.0631	33.3945	30.3772	0.410485	-1.28459	5e-05	0.000524216	yes
LOC_Os04g49660	15.7346	13.6037	14.5202	14.6195	40.6691	37.8216	28.3533	35.6147	0.410491	-1.28458	5e-05	0.000524216	yes
LOC_Os03g20420	3.58081	4.35302	3.70919	3.88101	10.9739	8.34284	9.0451	9.45396	0.410517	-1.28449	5e-05	0.000524216	yes
LOC_Os11g36000	2.70896	2.8937	2.46607	2.68958	7.30609	6.94146	5.39509	6.54754	0.410777	-1.28357	5e-05	0.000524216	yes
LOC_Os04g32110	22.9728	18.2901	13.9255	18.3961	54.8195	36.6258	42.8147	44.7533	0.411056	-1.28259	5e-05	0.000524216	yes
LOC_Os11g42970	24.5747	15.6484	13.9529	18.0586	64.2398	29.1968	38.2825	43.9064	0.411298	-1.28174	5e-05	0.000524216	yes
LOC_Os01g11970	4.63498	2.90514	2.01115	3.18375	13.8747	3.90266	5.41876	7.73204	0.411761	-1.28012	5e-05	0.000524216	yes
LOC_Os01g72020	2.2174	2.42024	2.28189	2.30651	7.8375	4.33924	4.62493	5.60056	0.411836	-1.27986	5e-05	0.000524216	yes
LOC_Os05g06814	1.20369	1.05612	1.24948	1.16976	3.29617	2.35294	2.87022	2.83978	0.411919	-1.27956	5e-05	0.000524216	yes
LOC_Os01g43050	0.760828	1.09768	1.56378	1.14076	2.16858	2.91745	3.21988	2.76864	0.412029	-1.27918	5e-05	0.000524216	yes
LOC_Os04g49060	3.32892	2.05069	2.80829	2.7293	8.53116	5.88244	5.44687	6.62016	0.412271	-1.27833	5e-05	0.000524216	yes
LOC_Os06g04920	5.45234	2.59753	7.33329	5.12772	3.43448	26.7821	7.09402	12.4369	0.412299	-1.27823	5e-05	0.000524216	yes
LOC_Os04g42520	20.79	22.9238	20.8526	21.5221	60.1288	44.7134	51.7342	52.1921	0.412363	-1.27801	5e-05	0.000524216	yes
LOC_Os03g32790	0.494577	0.383428	0.367242	0.415083	1.10924	0.946359	0.964119	1.00657	0.412374	-1.27798	0.00905	0.0406267	yes
LOC_Os10g11354	9.11753	5.28705	5.23621	6.54693	23.2111	11.9763	12.4247	15.8707	0.412517	-1.27747	5e-05	0.000524216	yes
LOC_Os12g06780	10.0382	4.15718	2.96122	5.71885	25.0868	8.90836	7.54535	13.8468	0.413009	-1.27576	5e-05	0.000524216	yes
LOC_Os04g50060	1.96731	2.80829	3.18152	2.65238	7.57796	5.07653	6.58665	6.41371	0.413548	-1.27388	5e-05	0.000524216	yes
LOC_Os05g27660	11.8206	9.51234	11.1601	10.831	31.2615	19.6389	27.654	26.1848	0.413637	-1.27356	5e-05	0.000524216	yes
LOC_Os01g63400	0.799793	0.806764	0.827728	0.811429	2.14697	1.91582	1.82173	1.96151	0.413676	-1.27343	0.01125	0.0479727	yes
LOC_Os03g15080	8.71722	5.38669	9.83225	7.97872	25.5492	15.4791	16.8224	19.2836	0.413757	-1.27314	5e-05	0.000524216	yes
LOC_Os04g59480	3.033	1.61056	1.83171	2.15842	7.84494	3.55444	4.23927	5.21288	0.414055	-1.27211	5e-05	0.000524216	yes
LOC_Os11g12240	0.848121	0.922519	1.25166	1.00743	3.0764	1.79515	2.41614	2.42923	0.414712	-1.26981	5e-05	0.000524216	yes
LOC_Os02g56120	0.675812	0.720927	0.78844	0.728393	2.75832	1.31727	1.18949	1.75503	0.415032	-1.2687	0.00735	0.0344328	yes
LOC_Os03g51390	5.09806	2.3556	2.8323	3.42865	14.8326	4.18521	5.74566	8.2545	0.415367	-1.26754	5e-05	0.000524216	yes
LOC_Os06g44170	53.6562	41.9996	33.95	43.202	195.678	39.8466	76.4646	103.996	0.41542	-1.26737	5e-05	0.000524216	yes
LOC_Os01g16900	33.7302	30.296	31.7131	31.9131	86.9529	66.9655	76.3595	76.7593	0.415755	-1.26619	5e-05	0.000524216	yes
LOC_Os01g04860	27.9066	29.9112	24.0656	27.2945	52.0255	59.3113	84.8833	65.4067	0.417304	-1.26083	5e-05	0.000524216	yes
LOC_Os02g24095	22.9233	19.5578	19.4629	20.648	62.5138	36.1841	49.6162	49.438	0.417654	-1.25962	5e-05	0.000524216	yes
LOC_Os06g48810	0.52201	0.587547	0.738562	0.61604	1.33757	2.04961	1.03409	1.47376	0.418006	-1.2584	0.0005	0.00390859	yes
LOC_Os10g42520	5.1568	2.98444	1.87576	3.339	11.661	8.18006	4.10365	7.98156	0.418339	-1.25725	0.0083	0.0378889	yes
LOC_Os02g47350	4.01428	3.59925	4.33583	3.98312	12.9396	6.57678	8.9907	9.50236	0.419172	-1.25439	5e-05	0.000524216	yes
LOC_Os09g26900	48.8874	25.495	25.058	33.1468	132.161	45.8018	59.2055	79.0561	0.419282	-1.25401	5e-05	0.000524216	yes
LOC_Os04g36780	1.74202	2.14853	1.8005	1.89702	4.97482	4.18087	4.38918	4.51495	0.420164	-1.25098	5e-05	0.000524216	yes
LOC_Os03g15240	11.4479	8.43698	8.08038	9.32177	21.3142	24.0259	21.2132	22.1844	0.420195	-1.25087	0.00335	0.0184779	yes
LOC_Os04g54200	1.18036	1.48898	2.30691	1.65875	3.81506	4.00403	4.01368	3.94426	0.420548	-1.24966	5e-05	0.000524216	yes
LOC_Os06g16919	12.398	11.2939	12.5263	12.0727	41.1595	22.8108	22.1004	28.6902	0.420795	-1.24881	5e-05	0.000524216	yes
LOC_Os01g37050	46.8665	51.2722	46.7201	48.2863	140.605	88.8906	114.753	114.75	0.420796	-1.2488	5e-05	0.000524216	yes
LOC_Os06g38294	24.4242	17.3827	14.7649	18.8572	74.2594	25.1874	34.9688	44.8052	0.420871	-1.24855	5e-05	0.000524216	yes
LOC_Os03g01270	1.09734	0.738266	0.687416	0.841006	1.27174	3.18883	1.53405	1.99821	0.42088	-1.24852	0.00155	0.00994705	yes
LOC_Os07g32380	16.3678	19.7355	23.9098	20.0043	46.688	43.3922	51.9557	47.3453	0.422519	-1.24291	5e-05	0.000524216	yes
LOC_Os04g41400	0.478424	0.63069	0.487872	0.532329	1.55453	0.676956	1.54763	1.25971	0.422581	-1.2427	0.0013	0.00861326	yes
LOC_Os06g20200	15.4498	9.89808	10.2338	11.8605	46.3972	15.1183	22.6244	28.0466	0.422885	-1.24166	5e-05	0.000524216	yes
LOC_Os10g40600	14.5027	6.51796	7.57169	9.53079	31.6483	19.1308	16.812	22.5304	0.423019	-1.2412	5e-05	0.000524216	yes
LOC_Os02g58139	15.5278	16.6704	19.7301	17.3094	51.0627	26.8741	44.6506	40.8625	0.423601	-1.23922	5e-05	0.000524216	yes
LOC_Os04g52670	4.31087	3.31076	2.58313	3.40159	12.256	5.0066	6.78142	8.01469	0.424419	-1.23644	5e-05	0.000524216	yes
LOC_Os06g44060	1.45797	1.86514	2.4294	1.9175	5.43739	3.38879	4.68955	4.50524	0.425616	-1.23238	5e-05	0.000524216	yes
LOC_Os01g10040	7.94274	8.6746	10.385	9.00077	27.5141	15.6069	20.2245	21.1152	0.42627	-1.23016	5e-05	0.000524216	yes
LOC_Os04g45690	14.2026	9.97858	10.7729	11.6514	27.9694	28.8511	25.1175	27.3126	0.426594	-1.22907	5e-05	0.000524216	yes
LOC_Os04g58570	13.2514	14.2241	17.365	14.9468	29.9071	37.4553	37.6678	35.0101	0.426928	-1.22793	5e-05	0.000524216	yes
LOC_Os01g46130	1.71134	0.652899	1.15446	1.1729	4.82381	1.34463	2.05802	2.74215	0.42773	-1.22523	0.00975	0.0430267	yes
LOC_Os06g29810	13.123	14.8112	14.8438	14.2593	33.8328	30.9324	35.2445	33.3366	0.427737	-1.2252	5e-05	0.000524216	yes
LOC_Os03g53770	6.12993	5.42946	7.6279	6.39576	16.446	14.0858	14.3163	14.9494	0.427827	-1.2249	5e-05	0.000524216	yes
LOC_Os03g53200	6.10126	7.59391	9.38664	7.69394	24.377	11.1009	18.447	17.975	0.428036	-1.22419	5e-05	0.000524216	yes
LOC_Os05g40270	14.9747	16.9794	19.5265	17.1602	39.6085	39.0917	41.5379	40.0794	0.428155	-1.2238	5e-05	0.000524216	yes
LOC_Os04g41238	2.04464	1.92209	0.980454	1.64906	4.35428	3.33171	3.86093	3.84897	0.428442	-1.22283	5e-05	0.000524216	yes
LOC_Os01g65190	2.34768	1.21147	1.31134	1.6235	6.31111	2.66647	2.38763	3.7884	0.428545	-1.22249	5e-05	0.000524216	yes
LOC_Os01g37910	51.9005	52.274	73.126	59.1001	130.039	127.736	155.373	137.716	0.429145	-1.22046	5e-05	0.000524216	yes
LOC_Os08g32130	3.59772	4.50546	4.01034	4.03784	13.1788	6.62535	8.37684	9.39367	0.429847	-1.2181	5e-05	0.000524216	yes
LOC_Os07g03170	2.36867	1.11409	1.20038	1.56104	6.32348	1.58629	2.97624	3.62867	0.430196	-1.21693	0.00885	0.0399075	yes
LOC_Os08g29020	10.8866	10.7365	11.7036	11.1089	27.7431	23.9519	25.7658	25.8203	0.430239	-1.21678	5e-05	0.000524216	yes
LOC_Os02g14170	2.4548	0.813604	1.46916	1.57919	5.09674	2.51253	3.39955	3.66961	0.430343	-1.21644	5e-05	0.000524216	yes
LOC_Os03g15050	82.7666	92.5305	84.4697	86.5889	230.879	199.362	172.733	200.991	0.43081	-1.21488	5e-05	0.000524216	yes
LOC_Os07g13834	12.4029	13.8435	12.9397	13.062	42.6624	17.5125	30.7489	30.3079	0.430977	-1.21432	5e-05	0.000524216	yes
LOC_Os04g32920	4.8219	4.56953	6.7285	5.37331	16.9237	8.84576	11.6206	12.4634	0.431127	-1.21381	5e-05	0.000524216	yes
LOC_Os06g37620	6.16052	6.40351	7.65746	6.74049	20.1398	9.82447	16.9371	15.6338	0.431149	-1.21374	5e-05	0.000524216	yes
LOC_Os01g66530	4.90488	3.80005	3.65629	4.12041	12.0978	8.97773	7.5861	9.55386	0.431282	-1.2133	5e-05	0.000524216	yes
LOC_Os03g51110	2.38788	1.79962	1.3196	1.8357	5.19202	4.25996	3.29934	4.25044	0.431885	-1.21128	5e-05	0.000524216	yes
LOC_Os06g05070	1.72172	0.947989	1.04269	1.23747	5.51946	1.7716	1.3035	2.86485	0.431949	-1.21107	0.0002	0.00178563	yes
LOC_Os11g47770	1.74455	0.776954	0.781321	1.10094	3.62786	2.47803	1.53838	2.54809	0.432065	-1.21068	0.00955	0.0423406	yes
LOC_Os04g35700	24.8238	28.9511	29.0097	27.5949	74.1211	52.2179	64.9736	63.7709	0.432719	-1.2085	5e-05	0.000524216	yes
LOC_Os02g44880	3.8943	2.22706	2.71463	2.94533	10.9945	5.04474	4.37992	6.80637	0.432731	-1.20846	5e-05	0.000524216	yes
LOC_Os12g44060	2.59246	2.1206	2.0835	2.26552	6.94274	3.53479	5.22843	5.23532	0.432738	-1.20844	5e-05	0.000524216	yes
LOC_Os10g22520	7.9045	8.14034	20.0389	12.0279	34.0409	22.1992	27.1121	27.7841	0.432906	-1.20787	5e-05	0.000524216	yes
LOC_Os06g21890	2.2694	1.21171	0.961987	1.48103	6.03346	1.2077	3.01654	3.41923	0.433147	-1.20707	5e-05	0.000524216	yes
LOC_Os05g31570	1.37929	1.25119	1.63716	1.42255	2.77769	3.60989	3.45288	3.28015	0.433684	-1.20529	5e-05	0.000524216	yes
LOC_Os04g01874	0.53597	0.279792	1.87576	0.897175	4.13048	0.278866	1.79535	2.06823	0.433789	-1.20494	0.0002	0.00178563	yes
LOC_Os05g37660	1.23194	0.866341	0.822809	0.973696	3.22494	1.84208	1.65184	2.23962	0.434759	-1.20171	0.00015	0.00139194	yes
LOC_Os08g43210	12.4824	9.62425	8.27753	10.1281	33.5471	16.5343	19.7805	23.2873	0.434919	-1.20119	5e-05	0.000524216	yes
LOC_Os09g35940	20.1024	13.1504	12.5403	15.2644	56.8668	23.6957	24.5131	35.0252	0.435812	-1.19823	5e-05	0.000524216	yes
LOC_Os08g10290	2.98535	2.54008	3.7873	3.10424	7.49387	6.31275	7.54774	7.11812	0.436104	-1.19725	5e-05	0.000524216	yes
LOC_Os03g62270	9.81776	5.84333	4.58233	6.74781	22.8418	9.4573	14.0938	15.4643	0.436348	-1.19645	5e-05	0.000524216	yes
LOC_Os02g10590	17.3576	15.1568	14.2332	15.5825	47.349	26.8394	32.8325	35.6736	0.436808	-1.19493	5e-05	0.000524216	yes
LOC_Os02g57560	5.49585	3.42386	3.50686	4.14219	15.5551	6.82505	6.06789	9.48269	0.436816	-1.1949	5e-05	0.000524216	yes
LOC_Os03g18770	27.5038	18.1101	23.0401	22.8847	63.0638	50.4096	43.6618	52.3784	0.436911	-1.19459	5e-05	0.000524216	yes
LOC_Os04g53840	2.9101	3.2116	3.88754	3.33641	10.1239	5.69061	7.06558	7.6267	0.437464	-1.19276	0.00295	0.0167317	yes
LOC_Os01g74500	1.13865	1.32537	1.97454	1.47952	3.47512	2.93551	3.72579	3.37881	0.437882	-1.19139	0.0018	0.0112211	yes
LOC_Os04g52190	5.79978	5.15239	4.88509	5.27909	18.5893	8.50891	9.01864	12.039	0.438499	-1.18935	5e-05	0.000524216	yes
LOC_Os03g19670	0.7406	0.392281	0.383528	0.505469	1.58052	0.651655	1.22265	1.15161	0.438924	-1.18796	0.00465	0.0239683	yes
LOC_Os03g42130	17.6344	17.302	12.0709	15.6691	52.2547	30.7518	23.9077	35.638	0.439674	-1.18549	5e-05	0.000524216	yes
LOC_Os01g64790	2.36132	1.92388	1.61225	1.96582	5.78568	3.08172	4.53491	4.46744	0.440033	-1.18432	5e-05	0.000524216	yes
LOC_Os01g38660	28.1527	25.2465	27.6013	27.0002	76.3409	45.8428	61.7674	61.317	0.440338	-1.18332	5e-05	0.000524216	yes
LOC_Os02g40784	2.50916	2.8523	5.50493	3.62213	8.47651	6.64347	9.52995	8.21664	0.440829	-1.18171	5e-05	0.000524216	yes
LOC_Os02g14440	204.718	108.432	116.513	143.221	545.755	165.37	263.133	324.753	0.441015	-1.1811	5e-05	0.000524216	yes
LOC_Os08g36250	1.54813	1.07619	1.10228	1.2422	3.07441	3.45626	1.90727	2.81265	0.441648	-1.17903	5e-05	0.000524216	yes
LOC_Os07g05360	0.259851	0.230062	0.793509	0.427807	1.0116	0.114641	1.77682	0.967687	0.442092	-1.17758	0.0062	0.0300985	yes
LOC_Os01g67860	141.309	162.829	123.043	142.394	380.7	285.098	299.101	321.633	0.442722	-1.17553	5e-05	0.000524216	yes
LOC_Os08g37130	19.0647	8.55394	10.6861	12.7683	56.6232	13.8147	16.0309	28.8229	0.442992	-1.17465	5e-05	0.000524216	yes
LOC_Os04g12820	16.2325	9.81564	12.4161	12.8214	45.729	17.3513	23.6318	28.904	0.443586	-1.17271	5e-05	0.000524216	yes
LOC_Os04g11820	0.824856	0.773997	1.04778	0.882209	2.31896	1.78024	1.86654	1.98858	0.443638	-1.17255	5e-05	0.000524216	yes
LOC_Os01g72080	26.6213	22.2099	21.4001	23.4104	80.6016	35.1063	42.5124	52.7401	0.443882	-1.17175	5e-05	0.000524216	yes
LOC_Os03g58110	7.39808	4.77121	5.26767	5.81232	16.5887	10.8695	11.7464	13.0682	0.444768	-1.16887	5e-05	0.000524216	yes
LOC_Os05g09480	1.58806	1.07186	1.52009	1.39333	3.50822	3.61581	2.26741	3.13048	0.445085	-1.16784	0.0001	0.000978499	yes
LOC_Os05g37690	25.8236	24.7956	29.505	26.7081	78.3632	39.4529	62.172	59.996	0.445165	-1.16759	5e-05	0.000524216	yes
LOC_Os08g44350	7.38393	9.57892	11.058	9.34029	24.5139	15.295	23.1167	20.9752	0.445302	-1.16715	5e-05	0.000524216	yes
LOC_Os06g48030	5.51501	3.55841	3.74307	4.27216	11.4949	10.0546	7.22814	9.59255	0.445362	-1.16695	5e-05	0.000524216	yes
LOC_Os03g07600	0.719326	1.14518	0.679774	0.848093	1.49297	2.42545	1.78459	1.90101	0.446128	-1.16447	0.00135	0.00886785	yes
LOC_Os11g02369	59.2636	37.4864	55.9484	50.8995	146.181	102.206	93.7168	114.035	0.44635	-1.16375	5e-05	0.000524216	yes
LOC_Os11g02080	3.88291	3.05586	2.38425	3.10767	6.3991	7.03671	7.41842	6.95141	0.447056	-1.16147	5e-05	0.000524216	yes
LOC_Os03g19452	3.85899	2.85052	2.10264	2.93738	9.50462	4.32611	5.87762	6.56945	0.447127	-1.16124	5e-05	0.000524216	yes
LOC_Os03g22270	129.202	124.079	129.434	127.572	386.533	196.941	271.821	285.099	0.447466	-1.16015	5e-05	0.000524216	yes
LOC_Os02g51620	1.48932	0.82929	1.51627	1.2783	2.83844	3.9073	1.82445	2.85673	0.44747	-1.16014	5e-05	0.000524216	yes
LOC_Os08g38092	2.31401	1.52117	2.08598	1.97372	5.1168	3.92816	4.18325	4.4094	0.447616	-1.15967	5e-05	0.000524216	yes
LOC_Os01g07500	2.99088	2.08506	2.01613	2.36402	6.85726	4.84904	4.11669	5.27433	0.448212	-1.15774	5e-05	0.000524216	yes
LOC_Os07g47140	7.50797	4.34692	5.84003	5.89831	18.5205	10.3843	10.55	13.1516	0.448486	-1.15686	5e-05	0.000524216	yes
LOC_Os12g29950	16.9001	9.90736	11.9295	12.9123	41.4424	21.5759	23.2779	28.7654	0.448883	-1.15559	5e-05	0.000524216	yes
LOC_Os06g35520	2.04052	1.43954	1.27338	1.58448	4.45422	2.78984	3.34297	3.52901	0.448987	-1.15525	5e-05	0.000524216	yes
LOC_Os01g72710	0.750781	0.41675	1.29719	0.821573	1.57148	2.07685	1.83372	1.82735	0.449598	-1.15329	0.00045	0.00357292	yes
LOC_Os01g38229	5.64334	6.5365	7.65391	6.61125	11.2614	17.056	15.7336	14.6837	0.450244	-1.15122	5e-05	0.000524216	yes
LOC_Os02g38860	5.91546	5.63457	3.65564	5.06855	15.7983	7.97098	9.9969	11.2554	0.450322	-1.15097	5e-05	0.000524216	yes
LOC_Os05g27730	57.1264	49.6612	50.5759	52.4545	176.321	78.1033	94.947	116.457	0.450419	-1.15066	5e-05	0.000524216	yes
LOC_Os04g02900	66.554	69.6377	63.3087	66.5001	181.36	102.321	159.059	147.58	0.450604	-1.15007	5e-05	0.000524216	yes
LOC_Os09g16950	5.29064	3.9691	4.82295	4.69423	13.7586	9.34597	8.0772	10.3939	0.451633	-1.14678	5e-05	0.000524216	yes
LOC_Os09g15320	2.18731	4.18662	2.16417	2.84603	7.42379	6.86577	4.60511	6.29822	0.451878	-1.14599	5e-05	0.000524216	yes
LOC_Os08g10300	0.839348	1.05028	0.986839	0.958823	1.72506	2.34738	2.27563	2.11603	0.453124	-1.14202	5e-05	0.000524216	yes
LOC_Os06g43090	6.70303	4.28748	6.19966	5.73006	20.1594	8.88175	8.87769	12.6396	0.453342	-1.14133	5e-05	0.000524216	yes
LOC_Os06g49430	14.8018	18.4346	17.9863	17.0742	42.3859	28.2866	42.2611	37.6445	0.453564	-1.14062	5e-05	0.000524216	yes
LOC_Os05g29750	15.7053	9.44442	10.4586	11.8694	40.5258	17.1454	20.7779	26.1497	0.453902	-1.13955	5e-05	0.000524216	yes
LOC_Os07g36410	13.3852	11.943	11.7541	12.3608	36.5426	20.9696	24.1363	27.2162	0.454171	-1.13869	5e-05	0.000524216	yes
LOC_Os01g48874	5.07554	5.80189	4.98675	5.28806	14.1046	10.3792	10.4187	11.6341	0.454531	-1.13755	5e-05	0.000524216	yes
LOC_Os12g41710	8.95117	11.1233	14.2021	11.4255	29.1402	21.6959	24.4953	25.1105	0.455009	-1.13603	5e-05	0.000524216	yes
LOC_Os03g20790	2.39544	1.4903	2.54583	2.14386	5.36646	3.085	5.67466	4.70871	0.455297	-1.13512	5e-05	0.000524216	yes
LOC_Os02g32504	1.93607	2.25387	2.08244	2.09079	4.34503	6.04528	3.36923	4.58651	0.455856	-1.13335	5e-05	0.000524216	yes
LOC_Os07g20310	1.49384	2.27135	1.6655	1.81023	3.90995	4.24468	3.74776	3.96747	0.456268	-1.13204	0.00045	0.00357292	yes
LOC_Os03g57450	1.44551	1.12525	1.19444	1.25507	4.0874	2.01875	2.1455	2.75055	0.456298	-1.13195	5e-05	0.000524216	yes
LOC_Os04g38870	43.2269	40.0684	49.3009	44.1987	102.537	89.2338	98.813	96.8612	0.45631	-1.13191	5e-05	0.000524216	yes
LOC_Os07g41200	1.0379	0.766068	1.63169	1.14522	1.64025	3.53134	2.35249	2.50803	0.456621	-1.13093	5e-05	0.000524216	yes
LOC_Os02g48200	0.526362	0.364942	0.985444	0.625583	1.9569	1.25286	0.892088	1.36728	0.457538	-1.12804	0.0009	0.00636194	yes
LOC_Os03g28270	0.947648	0.675547	0.761334	0.794843	2.35002	1.5788	1.28122	1.73668	0.45768	-1.12759	5e-05	0.000524216	yes
LOC_Os09g32330	46.2833	38.1316	37.7454	40.7201	119.002	68.1886	79.4799	88.8903	0.458094	-1.12629	5e-05	0.000524216	yes
LOC_Os01g70770	35.1257	22.7301	31.9493	29.935	101.803	34.8397	59.3704	65.3376	0.458159	-1.12608	5e-05	0.000524216	yes
LOC_Os07g48100	12.4804	11.373	18.1577	14.0037	35.3351	28.8758	27.4473	30.5527	0.458346	-1.12549	5e-05	0.000524216	yes
LOC_Os05g39260	7.25293	4.5433	7.1668	6.32101	23.3806	5.59374	12.3472	13.7738	0.458915	-1.1237	5e-05	0.000524216	yes
LOC_Os05g10754	5.13319	4.54298	5.74629	5.14082	13.8043	7.60579	12.1918	11.2006	0.458977	-1.12351	5e-05	0.000524216	yes
LOC_Os01g52450	0.490334	0.51023	0.570775	0.52378	0.940041	0.734562	1.74699	1.14053	0.459243	-1.12267	0.00405	0.021486	yes
LOC_Os05g48010	7.89191	3.81814	6.16522	5.95842	18.818	7.70383	12.3951	12.9723	0.459319	-1.12243	5e-05	0.000524216	yes
LOC_Os11g06650	3.85594	4.45942	5.92291	4.74609	9.14586	11.6568	10.181	10.3279	0.459541	-1.12173	5e-05	0.000524216	yes
LOC_Os05g33460	1.63335	1.41929	1.21683	1.42316	4.5647	1.65451	3.04031	3.08651	0.46109	-1.11688	0.00025	0.0021617	yes
LOC_Os07g37100	14.4788	13.0253	14.1535	13.8859	31.6495	27.8279	30.7811	30.0862	0.461537	-1.11548	5e-05	0.000524216	yes
LOC_Os02g40030	8.27852	8.67379	9.64693	8.86641	24.1791	16.0756	17.3474	19.2007	0.461775	-1.11474	5e-05	0.000524216	yes
LOC_Os04g15840	1.29601	0.500131	1.59265	1.1296	4.20003	1.59512	1.54042	2.44519	0.461968	-1.11414	0.0038	0.0204408	yes
LOC_Os02g13350	15.3722	20.4661	15.4272	17.0885	21.0879	47.6646	42.0845	36.9457	0.46253	-1.11238	5e-05	0.000524216	yes
LOC_Os03g16780	8.98828	3.93895	3.44654	5.45792	21.0028	5.65794	8.7295	11.7967	0.462665	-1.11196	5e-05	0.000524216	yes
LOC_Os04g40980	3.12336	2.17493	3.73639	3.01156	8.53328	4.98579	5.98112	6.50006	0.463313	-1.10994	5e-05	0.000524216	yes
LOC_Os01g05870	0.936575	0.6675	0.945153	0.849743	2.34716	1.60587	1.54447	1.8325	0.463707	-1.10872	5e-05	0.000524216	yes
LOC_Os11g05820	1.8141	1.36004	1.13974	1.43796	3.85593	2.3722	3.06693	3.09835	0.464105	-1.10747	5e-05	0.000524216	yes
LOC_Os10g41310	1.00558	0.867512	0.817863	0.896984	2.3902	1.65723	1.7495	1.93231	0.464203	-1.10717	5e-05	0.000524216	yes
LOC_Os01g71870	2.57357	1.48517	1.52118	1.85997	6.03843	3.78288	2.17827	3.99986	0.465009	-1.10467	0.00325	0.0180327	yes
LOC_Os05g10830	3.37598	1.7698	0.865149	2.00364	7.79797	2.28874	2.83693	4.30788	0.46511	-1.10436	0.00395	0.0210608	yes
LOC_Os06g17285	5.31592	4.80191	3.92201	4.67995	12.18	8.30746	9.69514	10.0609	0.465162	-1.10419	5e-05	0.000524216	yes
LOC_Os01g63460	10.1522	9.98489	10.7582	10.2984	27.3195	19.3569	19.7341	22.1368	0.465216	-1.10402	5e-05	0.000524216	yes
LOC_Os07g38630	125.418	38.2791	96.2356	86.6443	282.72	152.61	122.111	185.814	0.466296	-1.10068	5e-05	0.000524216	yes
LOC_Os07g13590	3.49187	1.79464	2.28017	2.52223	8.65293	3.80821	3.75721	5.40612	0.466551	-1.09989	5e-05	0.000524216	yes
LOC_Os07g38070	2.49557	2.81526	1.83882	2.38322	5.90667	3.79628	5.60159	5.10151	0.46716	-1.09801	5e-05	0.000524216	yes
LOC_Os08g40530	19.4088	21.1015	25.4982	22.0028	53.5908	37.3729	50.2422	47.0686	0.467462	-1.09708	5e-05	0.000524216	yes
LOC_Os04g55420	1.18881	1.12909	1.43208	1.24999	2.39408	3.04149	2.58472	2.67343	0.46756	-1.09677	5e-05	0.000524216	yes
LOC_Os04g09604	4.44855	3.22516	2.97301	3.54891	7.07817	5.38426	10.2883	7.58359	0.467972	-1.09551	5e-05	0.000524216	yes
LOC_Os12g02960	3.48075	4.04114	5.95564	4.49251	11.7096	5.69442	11.3432	9.58238	0.46883	-1.09286	5e-05	0.000524216	yes
LOC_Os09g37340	5.44802	6.24802	8.72658	6.80754	21.6193	9.34102	12.6003	14.5202	0.468832	-1.09286	0.0014	0.00913752	yes
LOC_Os01g09190	3.96915	5.04555	4.78461	4.59977	17.5227	4.89652	7.01073	9.80997	0.468887	-1.09269	5e-05	0.000524216	yes
LOC_Os01g03549	13.3672	12.2932	9.12231	11.5942	36.6632	12.8137	24.6711	24.716	0.469097	-1.09204	5e-05	0.000524216	yes
LOC_Os01g63990	32.0846	40.9633	34.1437	35.7305	99.6024	51.8806	76.6133	76.0321	0.46994	-1.08945	5e-05	0.000524216	yes
LOC_Os11g14170	0.406252	0.532958	0.893255	0.610822	1.09544	1.26159	1.53893	1.29865	0.470352	-1.08819	0.0037	0.0200161	yes
LOC_Os05g39610	21.8785	15.1652	16.9782	18.0073	56.3603	26.131	32.3515	38.2809	0.470399	-1.08804	5e-05	0.000524216	yes
LOC_Os10g41534	23.9888	19.896	23.2454	22.3767	60.3195	35.3061	47.0139	47.5465	0.470628	-1.08734	5e-05	0.000524216	yes
LOC_Os11g12050	14.0607	16.3485	24.6326	18.3473	43.8213	30.6525	42.4707	38.9815	0.470667	-1.08722	5e-05	0.000524216	yes
LOC_Os09g03690	1.5911	2.51332	1.89558	2	3.8154	4.509	4.42348	4.24929	0.470667	-1.08722	0.0006	0.00455726	yes
LOC_Os07g33110	21.7344	26.4737	29.561	25.9231	48.8178	60.4925	55.9016	55.0707	0.470724	-1.08705	5e-05	0.000524216	yes
LOC_Os03g13390	12.2562	10.9392	10.5776	11.2576	34.6602	12.8853	24.1506	23.8987	0.471055	-1.08603	5e-05	0.000524216	yes
LOC_Os02g33290	2.60278	1.94356	2.5434	2.36325	4.60648	4.68239	5.75866	5.01584	0.471157	-1.08572	0.00065	0.00486534	yes
LOC_Os10g04130	2.67765	3.02461	3.96265	3.22164	7.61317	5.51968	7.3571	6.82998	0.471691	-1.08409	5e-05	0.000524216	yes
LOC_Os01g62210	2.31024	3.51857	2.94862	2.92581	7.05964	6.58659	4.95468	6.2003	0.471882	-1.0835	0.00025	0.0021617	yes
LOC_Os07g48780	42.1557	54.3226	52.481	49.6531	112.159	85.6783	117.601	105.146	0.47223	-1.08244	5e-05	0.000524216	yes
LOC_Os12g04204	96.3991	96.5919	95.8204	96.2705	248.508	158.945	204.131	203.861	0.472236	-1.08242	5e-05	0.000524216	yes
LOC_Os03g06120	4.95447	4.43877	5.22726	4.8735	10.8937	9.07358	10.8888	10.2854	0.473827	-1.07756	5e-05	0.000524216	yes
LOC_Os08g40510	65.4496	40.041	45.7498	50.4135	144.32	81.3874	93.1888	106.299	0.474261	-1.07624	5e-05	0.000524216	yes
LOC_Os05g35650	4.20639	2.87737	3.58992	3.55789	13.3759	2.90804	6.17319	7.4857	0.475292	-1.07311	5e-05	0.000524216	yes
LOC_Os07g44290	2.92634	5.98786	6.00359	4.9726	9.59674	8.47249	13.291	10.4534	0.475692	-1.0719	5e-05	0.000524216	yes
LOC_Os01g04100	6.51361	5.10294	3.04279	4.88645	15.1608	5.28167	10.363	10.2685	0.475868	-1.07137	5e-05	0.000524216	yes
LOC_Os06g11330	3.52012	2.43154	4.40138	3.45101	5.69105	7.27049	8.77309	7.24488	0.476338	-1.06994	5e-05	0.000524216	yes
LOC_Os11g44680	1.93991	1.66281	2.78692	2.12988	4.21795	5.11397	4.07629	4.4694	0.476547	-1.06931	5e-05	0.000524216	yes
LOC_Os02g32490	3.13242	2.3657	3.09388	2.864	7.45931	5.68031	4.84969	5.99644	0.477617	-1.06608	5e-05	0.000524216	yes
LOC_Os01g62584	1.73838	0.934788	0.626695	1.09996	2.78626	1.95656	2.15938	2.30073	0.478092	-1.06465	0.0052	0.0261985	yes
LOC_Os03g20440	6.72652	2.74267	2.8288	4.09933	15.12	4.10038	6.49806	8.57283	0.478177	-1.06438	5e-05	0.000524216	yes
LOC_Os03g58740	5.70778	5.1149	4.85161	5.22476	14.2496	8.01109	10.5109	10.9239	0.478287	-1.06405	5e-05	0.000524216	yes
LOC_Os01g09850	4.38164	4.15144	4.33634	4.28981	11.8067	6.68754	8.39069	8.96166	0.478685	-1.06285	5e-05	0.000524216	yes
LOC_Os05g32970	197.375	203.863	162.233	187.824	375.428	372.216	429.479	392.374	0.478686	-1.06285	5e-05	0.000524216	yes
LOC_Os05g25450	13.5264	17.6567	19.4763	16.8865	33.6106	33.3652	38.7316	35.2358	0.479243	-1.06117	5e-05	0.000524216	yes
LOC_Os08g32080	122.762	82.162	86.0047	96.9761	316.566	134.153	156.163	202.294	0.479382	-1.06075	5e-05	0.000524216	yes
LOC_Os11g11780	2.96878	2.9772	4.60005	3.51534	5.75302	8.16021	8.08503	7.33276	0.479402	-1.06069	5e-05	0.000524216	yes
LOC_Os02g42220	6.59316	6.18853	7.50974	6.76381	15.4569	10.8141	16.0461	14.1057	0.479509	-1.06037	5e-05	0.000524216	yes
LOC_Os05g46240	3.62119	2.95476	2.66521	3.08038	7.94011	4.60129	6.7216	6.421	0.479735	-1.05969	5e-05	0.000524216	yes
LOC_Os01g69870	53.6397	29.4776	25.6334	36.2502	118.038	46.2063	62.2786	75.5078	0.480086	-1.05863	5e-05	0.000524216	yes
LOC_Os12g38920	2.44529	2.35791	3.82817	2.87712	6.43626	6.25838	5.26687	5.98717	0.480548	-1.05725	5e-05	0.000524216	yes
LOC_Os04g48830	2.71386	1.40199	1.6318	1.91588	6.43601	3.10523	2.39899	3.98007	0.481368	-1.05479	5e-05	0.000524216	yes
LOC_Os04g31340	9.18479	11.3142	11.432	10.6437	20.5054	23.8424	21.9757	22.1078	0.481445	-1.05456	5e-05	0.000524216	yes
LOC_Os02g52610	11.9143	11.6612	12.7918	12.1225	26.9747	21.4823	27.0241	25.1604	0.481809	-1.05347	5e-05	0.000524216	yes
LOC_Os10g37290	5.58926	3.16584	2.02878	3.59463	10.1805	4.82584	7.3746	7.46031	0.481834	-1.05339	0.0006	0.00455726	yes
LOC_Os06g43810	96.5002	75.0549	73.261	81.6054	189.913	159.389	158.789	169.364	0.481834	-1.05339	5e-05	0.000524216	yes
LOC_Os03g59250	3.80814	4.25304	5.47819	4.51312	12.1219	7.22194	8.75032	9.3647	0.481929	-1.05311	5e-05	0.000524216	yes
LOC_Os07g40700	10.9632	8.02366	7.38659	8.79115	19.5463	16.5934	18.5607	18.2335	0.482143	-1.05246	5e-05	0.000524216	yes
LOC_Os07g47670	3.3197	7.18805	2.522	4.34325	10.9384	9.22314	6.85304	9.00487	0.482322	-1.05193	0.00015	0.00139194	yes
LOC_Os01g31890	7.20503	4.72323	5.14559	5.69128	18.812	5.46081	11.1186	11.7971	0.48243	-1.05161	5e-05	0.000524216	yes
LOC_Os03g04570	30.2905	22.832	23.7028	25.6085	62.6972	45.8526	50.6058	53.0519	0.482707	-1.05078	5e-05	0.000524216	yes
LOC_Os07g28460	1.55227	0.60127	1.23916	1.1309	2.45617	2.40077	2.16848	2.34181	0.482917	-1.05015	0.0006	0.00455726	yes
LOC_Os02g01060	13.1939	8.04252	8.20005	9.81215	28.0553	19.7726	13.1228	20.3169	0.482955	-1.05004	5e-05	0.000524216	yes
LOC_Os09g15980	0.702093	0.764459	1.29216	0.919571	1.9924	2.07471	1.6446	1.90391	0.482991	-1.04993	0.0067	0.0320047	yes
LOC_Os03g20460	9.18882	6.46507	6.71812	7.45734	16.6349	16.5817	13.0854	15.434	0.483176	-1.04938	5e-05	0.000524216	yes
LOC_Os04g52600	13.2876	17.6455	19.8408	16.9247	37.312	27.9203	39.8335	35.022	0.483259	-1.04913	5e-05	0.000524216	yes
LOC_Os09g28180	2.84904	2.17435	2.7868	2.6034	7.95777	3.28897	4.89617	5.38097	0.483816	-1.04747	5e-05	0.000524216	yes
LOC_Os06g32500	7.49351	8.82752	5.17037	7.1638	17.7126	12.2987	14.4089	14.8067	0.483822	-1.04746	5e-05	0.000524216	yes
LOC_Os03g17700	16.0432	12.6248	13.7715	14.1465	39.5941	23.9007	24.206	29.2336	0.483912	-1.04718	5e-05	0.000524216	yes
LOC_Os05g35266	3.87591	3.24682	2.90411	3.34228	8.34232	6.16137	6.2055	6.90306	0.484174	-1.0464	5e-05	0.000524216	yes
LOC_Os02g44380	0.598875	0.737645	0.463619	0.600047	0.751364	1.65421	1.30728	1.23762	0.484839	-1.04442	5e-05	0.000524216	yes
LOC_Os02g32469	65.5324	68.7451	71.375	68.5508	216.297	88.8539	119.01	141.387	0.484845	-1.0444	5e-05	0.000524216	yes
LOC_Os01g61044	7.73768	5.87267	3.47676	5.6957	20.6645	6.05779	8.51823	11.7469	0.484868	-1.04433	5e-05	0.000524216	yes
LOC_Os06g36270	17.2408	13.4125	18.2061	16.2864	55.2622	18.1485	27.2766	33.5624	0.485257	-1.04318	5e-05	0.000524216	yes
LOC_Os01g65200	0.983203	1.58241	0.839853	1.13515	3.07357	1.33318	2.60803	2.33826	0.485468	-1.04255	0.00015	0.00139194	yes
LOC_Os01g53420	3.30276	3.11887	3.36043	3.26069	8.30693	6.09022	5.74133	6.71283	0.48574	-1.04174	5e-05	0.000524216	yes
LOC_Os12g10740	34.8465	43.8716	43.4334	40.7172	84.2896	77.7898	89.2744	83.7846	0.485975	-1.04105	5e-05	0.000524216	yes
LOC_Os02g02400	12.8899	9.44182	12.8695	11.7337	14.8671	46.2391	11.3145	24.1402	0.486065	-1.04078	5e-05	0.000524216	yes
LOC_Os08g28400	4.93223	1.88852	4.87971	3.90015	1.71003	14.7444	7.61708	8.02384	0.48607	-1.04076	0.0002	0.00178563	yes
LOC_Os05g25920	5.63035	2.216	4.5582	4.13485	11.6696	6.42521	7.31286	8.46923	0.48822	-1.0344	0.00035	0.00288958	yes
LOC_Os04g22120	0.682486	0.754087	1.01812	0.818232	2.46149	1.50318	1.05992	1.67486	0.488538	-1.03346	0.00055	0.00423759	yes
LOC_Os09g38020	94.0085	74.5039	85.749	84.7538	273.691	100.466	146.094	173.417	0.488728	-1.03289	5e-05	0.000524216	yes
LOC_Os02g28170	8.22613	6.79927	5.45647	6.82729	15.9286	14.7021	11.1555	13.9287	0.49016	-1.02868	5e-05	0.000524216	yes
LOC_Os03g47580	0.499211	0.86131	1.11878	0.826433	1.75116	1.93153	1.3738	1.6855	0.490319	-1.0282	0.00025	0.0021617	yes
LOC_Os05g19030	1.93546	1.15464	1.09056	1.39356	3.9719	1.97646	2.57753	2.84196	0.490352	-1.02812	0.0003	0.00252864	yes
LOC_Os01g26280	2.5352	2.92457	4.20144	3.2204	5.72239	7.00962	6.97028	6.56743	0.490359	-1.02809	5e-05	0.000524216	yes
LOC_Os01g07140	0.450565	0.616558	1.06233	0.709816	1.48453	1.68817	1.16885	1.44718	0.490482	-1.02773	0.0002	0.00178563	yes
LOC_Os09g10010	5.04435	4.8169	12.3118	7.391	17.5815	9.60191	18.0154	15.0663	0.490565	-1.02748	5e-05	0.000524216	yes
LOC_Os05g24580	1.15826	1.71161	2.95837	1.94275	3.18766	3.62514	5.06	3.9576	0.490891	-1.02653	0.0003	0.00252864	yes
LOC_Os11g37230	21.8499	26.0901	24.7959	24.2453	60.8019	42.6634	44.6904	49.3852	0.490943	-1.02637	5e-05	0.000524216	yes
LOC_Os10g37100	1.96641	0.885659	1.66994	1.50734	4.89627	2.28038	2.02965	3.06877	0.491187	-1.02566	0.00025	0.0021617	yes
LOC_Os05g33040	3.89184	7.70337	6.64698	6.08073	12.859	12.6863	11.559	12.3681	0.491646	-1.02431	5e-05	0.000524216	yes
LOC_Os10g39130	48.8595	46.5313	53.4269	49.6059	116.363	88.3226	98.0021	100.896	0.491654	-1.02428	5e-05	0.000524216	yes
LOC_Os09g39740	3.41025	2.48503	4.21804	3.37111	8.35179	5.89108	6.29676	6.84654	0.492382	-1.02215	5e-05	0.000524216	yes
LOC_Os08g17060	2.78245	4.00017	5.44735	4.07666	9.20918	8.47224	7.15037	8.27726	0.492513	-1.02177	0.0009	0.00636194	yes
LOC_Os11g45740	5.77604	6.08606	8.822	6.8947	13.9596	11.64	16.3749	13.9915	0.492778	-1.02099	5e-05	0.000524216	yes
LOC_Os03g45344	2.99803	2.7264	3.84257	3.189	6.76938	6.91697	5.7255	6.47062	0.492843	-1.0208	0.0001	0.000978499	yes
LOC_Os09g39440	0.678074	0.795226	0.932969	0.80209	0.877986	1.90223	2.09942	1.62654	0.493127	-1.01997	0.00405	0.021486	yes
LOC_Os07g39980	1.4099	2.51691	1.737	1.88793	3.27904	3.32017	4.8858	3.82834	0.493146	-1.01991	5e-05	0.000524216	yes
LOC_Os02g32970	1.26998	1.90042	1.16381	1.44474	3.59207	2.62265	2.5729	2.92921	0.493218	-1.0197	0.00055	0.00423759	yes
LOC_Os10g37980	127.074	90.8395	92.9503	103.621	296.644	149.484	184.125	210.084	0.493236	-1.01965	5e-05	0.000524216	yes
LOC_Os03g40194	1.55992	2.15321	1.93976	1.88429	3.08247	4.05073	4.32261	3.8186	0.49345	-1.01902	5e-05	0.000524216	yes
LOC_Os02g05680	2.15157	2.24399	2.33422	2.24326	3.80534	3.856	5.97371	4.54502	0.493564	-1.01869	5e-05	0.000524216	yes
LOC_Os08g01514	2.84889	1.99435	1.89414	2.2458	5.09677	3.57795	4.97263	4.54912	0.493678	-1.01836	0.0009	0.00636194	yes
LOC_Os01g19170	6.64804	3.63929	5.25241	5.17991	14.4237	9.3368	7.70997	10.4901	0.49379	-1.01804	5e-05	0.000524216	yes
LOC_Os12g16524	7.43609	5.79885	4.09232	5.77575	15.0247	8.98539	11.0652	11.6918	0.494	-1.01741	0.00035	0.00288958	yes
LOC_Os11g20020	19.3729	13.7355	19.9921	17.7002	32.6346	37.4676	37.3755	35.8259	0.494062	-1.01724	0.00015	0.00139194	yes
LOC_Os09g33882	3.64588	3.09219	2.22112	2.9864	9.90542	5.06322	3.15848	6.04237	0.494243	-1.01671	0.0035	0.0191616	yes
LOC_Os07g17560	9.86717	7.40107	7.16702	8.14509	16.9703	15.5728	16.8253	16.4561	0.494959	-1.01462	5e-05	0.000524216	yes
LOC_Os11g34660	1.06112	0.976335	1.70455	1.24734	2.6312	1.70293	3.22193	2.51869	0.495234	-1.01382	0.0008	0.00577117	yes
LOC_Os01g52694	12.0655	10.4652	10.8335	11.1214	30.4457	19.634	17.2677	22.4492	0.495403	-1.01332	5e-05	0.000524216	yes
LOC_Os02g34560	5.89624	5.80287	6.41675	6.03862	16.9258	8.76209	10.861	12.183	0.49566	-1.01257	5e-05	0.000524216	yes
LOC_Os04g03796	5.70296	6.89911	8.05363	6.88523	13.7354	11.9957	15.9211	13.8841	0.495908	-1.01185	5e-05	0.000524216	yes
LOC_Os03g03810	2.99878	2.88941	3.74212	3.2101	3.74598	10.4722	5.20098	6.47304	0.495918	-1.01182	0.004	0.021276	yes
LOC_Os05g34710	17.0677	9.55517	9.30589	11.9763	40.8715	12.2262	19.3171	24.1383	0.496153	-1.01114	5e-05	0.000524216	yes
LOC_Os10g39010	10.7681	7.39458	9.91594	9.35954	29.1353	12.9503	14.4636	18.8497	0.496535	-1.01004	5e-05	0.000524216	yes
LOC_Os11g02750	1.77769	1.80682	2.31575	1.96675	4.13583	4.23727	3.50739	3.96016	0.496634	-1.00974	0.0007	0.00517985	yes
LOC_Os07g49080	4.12786	2.36226	2.77907	3.08973	8.84226	5.11639	4.69731	6.21865	0.496849	-1.00912	5e-05	0.000524216	yes
LOC_Os11g19149	2.50614	2.48236	2.13522	2.37457	7.45962	3.51551	3.35583	4.77699	0.497085	-1.00843	0.00015	0.00139194	yes
LOC_Os04g50970	116.8	89.9993	94.1415	100.314	253.715	172.035	179.438	201.729	0.497271	-1.0079	5e-05	0.000524216	yes
LOC_Os07g42940	15.2167	14.3289	14.3369	14.6275	31.4785	26.5267	30.0826	29.3626	0.498168	-1.0053	5e-05	0.000524216	yes
LOC_Os11g30370	1.87985	1.05377	0.662308	1.19864	3.71037	1.57542	1.93193	2.40591	0.498206	-1.00518	0.0051	0.0258221	yes
LOC_Os10g25550	7.37101	6.99933	6.38121	6.91718	16.6278	9.276	15.7371	13.8803	0.498345	-1.00478	5e-05	0.000524216	yes
LOC_Os06g13650	2.79585	3.23046	4.48677	3.50436	8.55302	5.28513	7.24517	7.02777	0.498645	-1.00392	5e-05	0.000524216	yes
LOC_Os03g04270	9.04222	8.81835	9.25685	9.03914	21.2599	14.2014	18.89	18.1171	0.498929	-1.0031	5e-05	0.000524216	yes
LOC_Os01g23870	2.28213	1.32079	1.43889	1.6806	5.12636	3.1594	1.8161	3.36728	0.499097	-1.00261	0.0004	0.00323412	yes
LOC_Os01g69960	1.24998	0.847396	1.22659	1.10799	1.46426	3.07124	2.11851	2.218	0.499545	-1.00132	0.00145	0.00940377	yes
