# Supplementary material for: The transcription factor HBF1 directly activates expression of multiple flowering time repressors to delay rice flowering
Source: aBIOTECH. 2023 Jun 30;4(3):213–23. doi: 10.1007/s42994-023-00107-7 (PMC10638126; doi:10.1007/s42994-023-00107-7)
Supplement: Supplementary file 3 — Supplementary file3 (XLSX 12 KB) [file 42994_2023_107_MOESM3_ESM.xlsx]

## Sheet: Up-regulated WRKYs
Gene ID	Gene Name	HBF1V-1	HBF1V-2	HBF1V-3	HBF1V-average	WT-1	WT-2	WT-3	WT-average	Fold Changes	log2_value	p_Value	Significant
LOC_Os11g02540	OsWRKY50	14.2797	14.9698	15.9259	15.0585	0.0960627	1.37563	1.28466	0.918783	16.3896	4.03471	5e-05	yes
LOC_Os12g02470	OsWRKY65	7.33102	12.3453	10.7474	10.1412	0.109717	0.119461	2.10951	0.779563	13.0088	3.70142	5e-05	yes
LOC_Os01g60600	OsWRKY108	4.66036	3.67316	2.91616	3.74989	0.293643	0.128456	1.41772	0.613274	6.11454	2.61225	5e-05	yes
LOC_Os12g02420	OsWRKY97	15.3792	22.8315	23.0917	20.4341	2.14336	4.70812	5.31989	4.05712	5.0366	2.33245	5e-05	yes
LOC_Os11g02520	OsWRKY104	3.59932	6.02657	15.8098	8.47858	0.367564	3.39505	2.8823	2.21497	3.82785	1.93654	5e-05	yes
LOC_Os05g25770	OsWRKY45	104.009	88.5574	70.2213	87.596	31.6	23.0674	31.5982	28.7552	3.04627	1.60704	5e-05	yes
LOC_Os03g21710	OsWRKY79	6.66823	4.36237	2.77332	4.60131	2.20746	1.64921	0.827353	1.56134	2.94703	1.55926	5e-05	yes
LOC_Os12g02400	OsWRKY114	1.82558	2.31103	3.26177	2.46613	0.358855	1.33353	0.936582	0.876324	2.81418	1.49271	0.0012	yes
LOC_Os09g25060	OsWRKY76	32.4467	26.8781	13.5259	24.2835	10.0959	7.26941	8.61727	8.66087	2.80382	1.4874	5e-05	yes
LOC_Os11g02530	OsWRKY40	1.88695	2.5464	4.18578	2.87304	0.437806	1.17137	1.50827	1.03915	2.7648	1.46718	0.00025	yes
LOC_Os09g25070	OsWRKY62	32.9887	29.2474	17.9116	26.7159	10.7489	8.23572	10.5363	9.84029	2.71495	1.44093	5e-05	yes
LOC_Os06g06360	OsWRKY113	4.71686	4.20252	3.4266	4.11532	1.63791	2.15091	0.874585	1.55447	2.64741	1.40459	5e-05	yes
LOC_Os05g49620	OsWRKY19	3.93045	3.62304	3.32999	3.62783	2.31842	1.6308	0.257121	1.40211	2.58741	1.3715	0.00085	yes
LOC_Os03g58420	OsWRKY6	1.6184	0.839401	1.65303	1.37028	0.266699	1.08716	0.250118	0.534658	2.56291	1.35778	0.01115	yes
LOC_Os01g40260	OsWRKY77	16.5391	13.1735	11.1324	13.615	9.2778	5.62709	1.3395	5.4148	2.5144	1.33022	5e-05	yes
LOC_Os11g02480	OsWRKY46	7.65333	11.4378	11.1035	10.0649	3.03409	4.06336	5.232	4.10982	2.44899	1.29219	5e-05	yes
LOC_Os12g02450	OsWRKY64	0.952179	1.84462	2.18234	1.65971	0.237065	0.757037	1.07423	0.689444	2.40732	1.26743	0.00735	yes
LOC_Os05g03900	OsWRKY109	18.2345	24.0412	28.5481	23.6079	4.4874	16.0419	12.852	11.1271	2.12166	1.08519	0.00385	yes
LOC_Os05g46020	OsWRKY7	59.0423	50.6429	48.6725	52.7859	33.2773	22.3224	22.7979	26.1325	2.01993	1.01431	5e-05	yes
