# Supplementary material for: The transcription factor HBF1 directly activates expression of multiple flowering time repressors to delay rice flowering
Source: aBIOTECH. 2023 Jun 30;4(3):213–23. doi: 10.1007/s42994-023-00107-7 (PMC10638126; doi:10.1007/s42994-023-00107-7)
Supplement: Supplementary file 4 — Supplementary file4 (XLSX 122 KB) [file 42994_2023_107_MOESM4_ESM.xlsx]

## Sheet: Sheet1
		Genes in HBF1V				Genes in OsABF1V
HBF1V/WT↑ & OsABF1V/WT↑	Gene ID	Fold Changes	Log2_Value	p_Value	Significant	Fold Changes	Log2_Value	p_Value	Significant
	LOC_Os01g01170	2.95418	1.56277	0.00025	yes	2.39026	1.25716	0.00105	yes
	LOC_Os01g01840	26.0522	4.70334	5e-05	yes	2.23546	1.16057	5e-05	yes
	LOC_Os01g01920	2.18788	1.12953	5e-05	yes	2.33538	1.22365	5e-05	yes
	LOC_Os01g03310	6.22911	2.63903	5e-05	yes	6.26918	2.64828	5e-05	yes
	LOC_Os01g03320	5.53235	2.46789	5e-05	yes	8.44907	3.07879	5e-05	yes
	LOC_Os01g03390	4.59597	2.20038	5e-05	yes	4.84155	2.27547	5e-05	yes
	LOC_Os01g04050	3.15486	1.65758	5e-05	yes	7.31391	2.87064	5e-05	yes
	LOC_Os01g04200	2.21568	1.14775	5e-05	yes	2.59011	1.37301	5e-05	yes
	LOC_Os01g04590	9.55549	3.25633	5e-05	yes	2.69606	1.43085	5e-05	yes
	LOC_Os01g05650	2.90186	1.53698	5e-05	yes	3.10983	1.63684	5e-05	yes
	LOC_Os01g08140	3.69807	1.88677	0.0012	yes	2.60155	1.37937	0.02205	yes
	LOC_Os01g08260	2.42104	1.27563	0.0001	yes	3.29085	1.71846	5e-05	yes
	LOC_Os01g08670	2.55217	1.35173	0.00115	yes	2.26691	1.18073	0.0067	yes
	LOC_Os01g09620	2.12171	1.08523	5e-05	yes	2.22937	1.15664	5e-05	yes
	LOC_Os01g09640	2.55399	1.35276	5e-05	yes	2.82468	1.49809	5e-05	yes
	LOC_Os01g10140	3.65037	1.86804	5e-05	yes	3.782	1.91915	5e-05	yes
	LOC_Os01g10210	2.23215	1.15843	5e-05	yes	2.66196	1.41249	5e-05	yes
	LOC_Os01g10680	3.31615	1.72951	5e-05	yes	2.1984	1.13646	5e-05	yes
	LOC_Os01g10890	3.10483	1.63451	5e-05	yes	5.62693	2.49235	5e-05	yes
	LOC_Os01g11600	5.35322	2.4204	5e-05	yes	3.15388	1.65713	5e-05	yes
	LOC_Os01g12900	3.07096	1.61869	0.00685	yes	2.58095	1.3679	0.01105	yes
	LOC_Os01g13690	3.64828	1.86721	5e-05	yes	2.98921	1.57976	5e-05	yes
	LOC_Os01g15770	2.47719	1.30871	5e-05	yes	3.00679	1.58823	5e-05	yes
	LOC_Os01g16170	2.73061	1.44922	5e-05	yes	3.69877	1.88705	5e-05	yes
	LOC_Os01g18230	3.15066	1.65565	0.00395	yes	3.11516	1.6393	0.0024	yes
	LOC_Os01g18744	2.58525	1.37031	0.00245	yes	4.64944	2.21706	5e-05	yes
	LOC_Os01g18860	4.54119	2.18308	0.00095	yes	5.47636	2.45322	0.0006	yes
	LOC_Os01g19610	2.49878	1.32122	5e-05	yes	2.2391	1.16292	5e-05	yes
	LOC_Os01g19970	5.62505	2.49186	5e-05	yes	5.53105	2.46755	5e-05	yes
	LOC_Os01g20860	2.42413	1.27747	5e-05	yes	2.06956	1.04932	5e-05	yes
	LOC_Os01g21420	3.46596	1.79325	5e-05	yes	4.06198	2.02218	5e-05	yes
	LOC_Os01g22352	2.33254	1.2219	5e-05	yes	3.54583	1.82613	5e-05	yes
	LOC_Os01g25990	2.06295	1.04471	5e-05	yes	3.51622	1.81403	5e-05	yes
	LOC_Os01g28030	2.10958	1.07696	5e-05	yes	10.3737	3.37486	5e-05	yes
	LOC_Os01g28500	12.616	3.65718	5e-05	yes	4.03781	2.01358	5e-05	yes
	LOC_Os01g31360	5.16473	2.3687	5e-05	yes	3.76095	1.91109	5e-05	yes
	LOC_Os01g32364	5.32588	2.41302	5e-05	yes	4.54115	2.18306	5e-05	yes
	LOC_Os01g32460	2.43464	1.28371	5e-05	yes	2.01021	1.00735	5e-05	yes
	LOC_Os01g37920	2.07239	1.0513	5e-05	yes	2.18722	1.1291	5e-05	yes
	LOC_Os01g39020	4.86505	2.28245	0.00015	yes	3.91173	1.96781	5e-05	yes
	LOC_Os01g40094	7.00863	2.80913	5e-05	yes	6.1994	2.63213	5e-05	yes
	LOC_Os01g40190	2.32495	1.2172	0.0009	yes	2.10732	1.07541	0.00015	yes
	LOC_Os01g40280	5.55792	2.47455	5e-05	yes	2.96593	1.56848	5e-05	yes
	LOC_Os01g41420	3.05155	1.60955	0.0004	yes	2.70358	1.43487	5e-05	yes
	LOC_Os01g41550	2.58055	1.36768	5e-05	yes	2.92536	1.54861	5e-05	yes
	LOC_Os01g42090	4.38904	2.1339	5e-05	yes	2.0527	1.03752	5e-05	yes
	LOC_Os01g42650	2.51599	1.33112	5e-05	yes	2.21408	1.1467	5e-05	yes
	LOC_Os01g43580	8.02409	3.00433	5e-05	yes	8.88644	3.15161	5e-05	yes
	LOC_Os01g45460	6.58373	2.71891	5e-05	yes	2.57061	1.3621	0.0006	yes
	LOC_Os01g46970	5.77043	2.52868	5e-05	yes	7.09241	2.82628	5e-05	yes
	LOC_Os01g47490	2.40265	1.26462	5e-05	yes	2.21918	1.15002	5e-05	yes
	LOC_Os01g50616	2.25343	1.17212	0.0001	yes	2.30934	1.20748	5e-05	yes
	LOC_Os01g51380	3.03731	1.60279	5e-05	yes	2.23442	1.15989	5e-05	yes
	LOC_Os01g51540	2.53221	1.3404	5e-05	yes	4.0344	2.01236	5e-05	yes
	LOC_Os01g52610	3.9705	1.98932	0.0002	yes	3.52837	1.819	5e-05	yes
	LOC_Os01g53240	3.08438	1.62499	5e-05	yes	17.3984	4.12088	5e-05	yes
	LOC_Os01g53670	2.29516	1.1986	5e-05	yes	3.35904	1.74805	5e-05	yes
	LOC_Os01g53790	2.38522	1.25412	0.0013	yes	2.36683	1.24296	0.0066	yes
	LOC_Os01g56180	2.36618	1.24256	0.0029	yes	3.91165	1.96778	5e-05	yes
	LOC_Os01g56330	2.32976	1.22017	5e-05	yes	3.90795	1.96641	5e-05	yes
	LOC_Os01g56380	2.48655	1.31414	5e-05	yes	3.08694	1.62618	5e-05	yes
	LOC_Os01g57740	2.6311	1.39567	5e-05	yes	2.16035	1.11127	5e-05	yes
	LOC_Os01g58100	4.4478	2.1531	5e-05	yes	22.7268	4.50632	5e-05	yes
	LOC_Os01g58194	5.81906	2.54078	5e-05	yes	10.8541	3.44016	5e-05	yes
	LOC_Os01g58640	4.60887	2.20441	5e-05	yes	7.78174	2.96009	5e-05	yes
	LOC_Os01g60600	6.11454	2.61225	5e-05	yes	4.22429	2.07871	5e-05	yes
	LOC_Os01g60910	4.80365	2.26414	5e-05	yes	4.19917	2.0701	5e-05	yes
	LOC_Os01g62290	3.2198	1.68697	5e-05	yes	2.17945	1.12396	5e-05	yes
	LOC_Os01g62750	2.10645	1.07482	5e-05	yes	2.14873	1.10348	5e-05	yes
	LOC_Os01g62760	5.63261	2.4938	5e-05	yes	3.9988	1.99957	5e-05	yes
	LOC_Os01g62770	8.94498	3.16108	5e-05	yes	6.9976	2.80686	5e-05	yes
	LOC_Os01g62810	3.40969	1.76964	5e-05	yes	2.21987	1.15048	5e-05	yes
	LOC_Os01g63930	2.29294	1.1972	5e-05	yes	2.52946	1.33883	5e-05	yes
	LOC_Os01g65210	2.50688	1.32589	5e-05	yes	3.25333	1.70192	5e-05	yes
	LOC_Os01g67220	2.09738	1.06859	5e-05	yes	2.18649	1.12862	5e-05	yes
	LOC_Os01g67540	2.06855	1.04862	5e-05	yes	4.6574	2.21953	5e-05	yes
	LOC_Os01g67630	5.26307	2.39591	5e-05	yes	5.53173	2.46773	5e-05	yes
	LOC_Os01g69200	4.60883	2.2044	5e-05	yes	4.91921	2.29843	5e-05	yes
	LOC_Os01g70540	5.81216	2.53907	5e-05	yes	2.03685	1.02634	5e-05	yes
	LOC_Os01g70710	2.09985	1.07028	5e-05	yes	2.08579	1.06059	5e-05	yes
	LOC_Os01g71670	11.411	3.51235	0.00515	yes	2.05972	1.04245	0.00225	yes
	LOC_Os01g72210	9.13946	3.19211	0.00995	yes	26.6946	4.73848	0.0002	yes
	LOC_Os01g72350	2.12826	1.08967	5e-05	yes	2.79834	1.48457	5e-05	yes
	LOC_Os01g72420	2.87982	1.52598	5e-05	yes	2.43118	1.28166	0.0001	yes
	LOC_Os01g73110	3.87921	1.95576	5e-05	yes	6.26248	2.64673	5e-05	yes
	LOC_Os01g74450	9.55666	3.25651	5e-05	yes	2.98539	1.57792	5e-05	yes
	LOC_Os02g01590	6.94245	2.79545	5e-05	yes	4.08699	2.03104	5e-05	yes
	LOC_Os02g01730	2.79734	1.48406	5e-05	yes	2.6009	1.37901	5e-05	yes
	LOC_Os02g02540	3.48347	1.80053	5e-05	yes	2.3788	1.25023	5e-05	yes
	LOC_Os02g03570	3.33071	1.73583	5e-05	yes	2.38117	1.25166	5e-05	yes
	LOC_Os02g04369	3.80968	1.92967	5e-05	yes	3.76565	1.9129	5e-05	yes
	LOC_Os02g04640	4.21238	2.07464	5e-05	yes	3.17191	1.66536	5e-05	yes
	LOC_Os02g05920	3.59578	1.8463	5e-05	yes	2.60321	1.38029	5e-05	yes
	LOC_Os02g05930	2.04503	1.03212	5e-05	yes	2.46836	1.30355	5e-05	yes
	LOC_Os02g06360	3.84826	1.94421	5e-05	yes	5.41316	2.43647	5e-05	yes
	LOC_Os02g07480	2.96017	1.56568	5e-05	yes	3.40133	1.7661	5e-05	yes
	LOC_Os02g07830	9.57205	3.25883	5e-05	yes	4.54684	2.18487	5e-05	yes
	LOC_Os02g10120	18.267	4.19117	5e-05	yes	2.01192	1.00857	5e-05	yes
	LOC_Os02g10310	2.45313	1.29462	5e-05	yes	2.02776	1.01989	5e-05	yes
	LOC_Os02g10630	3.64785	1.86705	5e-05	yes	3.76501	1.91265	5e-05	yes
	LOC_Os02g11760	2.4441	1.2893	5e-05	yes	3.11353	1.63855	5e-05	yes
	LOC_Os02g13290	2.92799	1.54991	5e-05	yes	2.35794	1.23752	5e-05	yes
	LOC_Os02g13800	5.2931	2.40411	5e-05	yes	5.57746	2.47961	5e-05	yes
	LOC_Os02g13965	3.26533	1.70722	5e-05	yes	2.65341	1.40785	5e-05	yes
	LOC_Os02g14840	2.26533	1.17972	5e-05	yes	2.27375	1.18508	5e-05	yes
	LOC_Os02g14980	3.85211	1.94564	5e-05	yes	2.96827	1.56962	5e-05	yes
	LOC_Os02g15860	14.2656	3.83447	0.0027	yes	6.33217	2.6627	0.0008	yes
	LOC_Os02g22820	2.26963	1.18246	5e-05	yes	2.13549	1.09457	5e-05	yes
	LOC_Os02g26470	2.48041	1.31058	0.0115	yes	3.67147	1.87636	5e-05	yes
	LOC_Os02g28720	2.03097	1.02217	5e-05	yes	2.12653	1.0885	5e-05	yes
	LOC_Os02g30100	3.56503	1.83391	5e-05	yes	5.3876	2.42964	5e-05	yes
	LOC_Os02g30110	2.23533	1.16049	5e-05	yes	2.62553	1.39261	5e-05	yes
	LOC_Os02g32580	3.84647	1.94354	5e-05	yes	2.2525	1.17153	5e-05	yes
	LOC_Os02g34860	3.09832	1.63149	5e-05	yes	3.60188	1.84875	5e-05	yes
	LOC_Os02g36490	4.59456	2.19993	5e-05	yes	4.40304	2.13849	5e-05	yes
	LOC_Os02g36924	2.18664	1.12871	0.00465	yes	2.22631	1.15465	0.00085	yes
	LOC_Os02g37000	2.73258	1.45027	5e-05	yes	2.19267	1.13269	5e-05	yes
	LOC_Os02g37040	2.46223	1.29996	5e-05	yes	3.20429	1.68001	5e-05	yes
	LOC_Os02g40900	2.6278	1.39385	5e-05	yes	3.02014	1.59461	5e-05	yes
	LOC_Os02g41860	4.17663	2.06234	5e-05	yes	5.40132	2.43331	5e-05	yes
	LOC_Os02g41954	3.8083	1.92914	5e-05	yes	3.79248	1.92314	5e-05	yes
	LOC_Os02g43330	31.1009	4.95889	5e-05	yes	3.16854	1.66381	5e-05	yes
	LOC_Os02g43820	3.39482	1.76334	5e-05	yes	4.50879	2.17274	5e-05	yes
	LOC_Os02g44930	2.55433	1.35295	5e-05	yes	3.49675	1.80601	5e-05	yes
	LOC_Os02g45690	2.23095	1.15766	5e-05	yes	2.9452	1.55837	5e-05	yes
	LOC_Os02g47980	4.80714	2.26517	5e-05	yes	2.31822	1.21301	5e-05	yes
	LOC_Os02g47990	4.31477	2.10928	0.00805	yes	4.37534	2.1294	0.0022	yes
	LOC_Os02g48900	3.70039	1.88768	5e-05	yes	2.48804	1.31501	5e-05	yes
	LOC_Os02g49310	2.20056	1.13787	0.0001	yes	2.34114	1.22721	0.00015	yes
	LOC_Os02g49986	4.48892	2.16637	0.0025	yes	12.8488	3.68356	0.00275	yes
	LOC_Os02g51750	2.89725	1.53468	5e-05	yes	3.73078	1.89948	5e-05	yes
	LOC_Os02g51760	7.3299	2.87379	5e-05	yes	3.331	1.73595	5e-05	yes
	LOC_Os02g52780	11.8716	3.56944	5e-05	yes	6.31929	2.65976	5e-05	yes
	LOC_Os02g56880	2.08195	1.05794	5e-05	yes	2.94403	1.55779	5e-05	yes
	LOC_Os02g56900	3.31768	1.73018	5e-05	yes	2.46152	1.29955	5e-05	yes
	LOC_Os03g01880	3.25257	1.70158	5e-05	yes	2.16032	1.11125	5e-05	yes
	LOC_Os03g02460	4.46341	2.15815	5e-05	yes	5.83915	2.54576	5e-05	yes
	LOC_Os03g02710	3.59826	1.8473	5e-05	yes	2.86585	1.51896	5e-05	yes
	LOC_Os03g02750	4.65758	2.21958	5e-05	yes	2.45061	1.29314	5e-05	yes
	LOC_Os03g03880	2.10871	1.07636	5e-05	yes	2.12651	1.08849	5e-05	yes
	LOC_Os03g03980	3.22101	1.68751	0.0008	yes	3.85506	1.94675	0.00475	yes
	LOC_Os03g04110	3.22284	1.68833	5e-05	yes	2.09689	1.06825	5e-05	yes
	LOC_Os03g05290	3.46564	1.79312	5e-05	yes	2.71879	1.44296	5e-05	yes
	LOC_Os03g05880	3.8595	1.94841	5e-05	yes	5.79859	2.5357	5e-05	yes
	LOC_Os03g06520	2.0475	1.03386	5e-05	yes	2.00499	1.0036	5e-05	yes
	LOC_Os03g08900	3.19918	1.6777	0.0001	yes	2.13568	1.0947	0.00255	yes
	LOC_Os03g09120	2.42985	1.28086	5e-05	yes	2.22166	1.15164	5e-05	yes
	LOC_Os03g09930	5.13035	2.35905	5e-05	yes	4.14114	2.05003	5e-05	yes
	LOC_Os03g11320	2.75844	1.46384	5e-05	yes	3.5727	1.83701	5e-05	yes
	LOC_Os03g11910	3.23761	1.69493	5e-05	yes	3.07934	1.62262	5e-05	yes
	LOC_Os03g12700	5.31618	2.41039	5e-05	yes	2.16887	1.11694	5e-05	yes
	LOC_Os03g12860	3.98581	1.99488	5e-05	yes	2.05488	1.03906	5e-05	yes
	LOC_Os03g12910	2.50338	1.32387	5e-05	yes	3.83443	1.93901	5e-05	yes
	LOC_Os03g12990	3.32195	1.73203	5e-05	yes	5.62108	2.49085	5e-05	yes
	LOC_Os03g13540	6.04556	2.59588	5e-05	yes	4.99278	2.31984	5e-05	yes
	LOC_Os03g13550	4.68194	2.22711	5e-05	yes	3.01186	1.59065	5e-05	yes
	LOC_Os03g14010	4.143	2.05068	5e-05	yes	15.6708	3.97	5e-05	yes
	LOC_Os03g14400	3.57142	1.83649	5e-05	yes	2.74647	1.45758	5e-05	yes
	LOC_Os03g14420	6.21891	2.63666	0.0026	yes	5.00867	2.32443	0.001	yes
	LOC_Os03g14654	7.53823	2.91422	5e-05	yes	2.66106	1.412	5e-05	yes
	LOC_Os03g15020	2.37095	1.24546	5e-05	yes	3.49441	1.80505	5e-05	yes
	LOC_Os03g15270	2.30657	1.20575	5e-05	yes	5.0808	2.34506	5e-05	yes
	LOC_Os03g15460	3.66578	1.87412	0.0002	yes	4.8206	2.26921	5e-05	yes
	LOC_Os03g16170	11.6076	3.53699	5e-05	yes	6.03653	2.59372	5e-05	yes
	LOC_Os03g18680	3.29506	1.72031	5e-05	yes	2.14813	1.10308	5e-05	yes
	LOC_Os03g19090	4.27578	2.09619	0.00225	yes	4.13971	2.04953	0.00085	yes
	LOC_Os03g19290	7.98613	2.99749	0.00225	yes	5.44316	2.44445	5e-05	yes
	LOC_Os03g19390	2.40322	1.26497	5e-05	yes	2.90178	1.53695	5e-05	yes
	LOC_Os03g19940	2.07269	1.05151	0.00025	yes	2.53448	1.34169	5e-05	yes
	LOC_Os03g22200	7.69701	2.9443	5e-05	yes	5.75771	2.5255	5e-05	yes
	LOC_Os03g22634	9.73055	3.28252	5e-05	yes	4.42379	2.14529	5e-05	yes
	LOC_Os03g27190	3.37058	1.753	5e-05	yes	2.94112	1.55637	5e-05	yes
	LOC_Os03g27230	3.16609	1.6627	5e-05	yes	2.40292	1.26479	5e-05	yes
	LOC_Os03g28300	3.0519	1.60971	5e-05	yes	2.67655	1.42037	5e-05	yes
	LOC_Os03g29960	2.46316	1.30051	5e-05	yes	3.66908	1.87541	5e-05	yes
	LOC_Os03g31380	2.31791	1.21282	0.00415	yes	2.17244	1.11932	0.0163	yes
	LOC_Os03g31690	3.86215	1.9494	5e-05	yes	2.02987	1.02139	5e-05	yes
	LOC_Os03g37520	4.98382	2.31726	0.00185	yes	6.49502	2.69933	5e-05	yes
	LOC_Os03g37830	2.7317	1.4498	5e-05	yes	3.38446	1.75893	5e-05	yes
	LOC_Os03g38350	3.44554	1.78473	0.00035	yes	2.06948	1.04927	0.00015	yes
	LOC_Os03g42710	5.57937	2.4801	5e-05	yes	2.58195	1.36846	5e-05	yes
	LOC_Os03g42760	2.67968	1.42206	5e-05	yes	2.17731	1.12255	5e-05	yes
	LOC_Os03g42830	2.80982	1.49049	5e-05	yes	6.0854	2.60535	5e-05	yes
	LOC_Os03g43990	2.67382	1.4189	5e-05	yes	3.00797	1.58879	5e-05	yes
	LOC_Os03g45720	2.30049	1.20194	5e-05	yes	3.29663	1.721	5e-05	yes
	LOC_Os03g45920	2.51198	1.32882	5e-05	yes	4.37439	2.12908	5e-05	yes
	LOC_Os03g46060	2.38075	1.25141	0.0083	yes	2.5752	1.36468	5e-05	yes
	LOC_Os03g46260	2.36733	1.24326	5e-05	yes	2.31659	1.212	5e-05	yes
	LOC_Os03g47070	2.12507	1.08751	5e-05	yes	2.12167	1.0852	5e-05	yes
	LOC_Os03g47270	2.66609	1.41472	5e-05	yes	4.39175	2.1348	5e-05	yes
	LOC_Os03g48310	2.60026	1.37865	5e-05	yes	4.49504	2.16833	5e-05	yes
	LOC_Os03g48626	2.31647	1.21192	5e-05	yes	2.08236	1.05822	5e-05	yes
	LOC_Os03g49350	2.31889	1.21343	0.00015	yes	2.47268	1.30608	5e-05	yes
	LOC_Os03g51010	2.02597	1.01861	5e-05	yes	2.00907	1.00653	5e-05	yes
	LOC_Os03g51350	8.50213	3.08782	0.0053	yes	11.0471	3.4656	5e-05	yes
	LOC_Os03g51920	19.7163	4.30131	5e-05	yes	5.40621	2.43461	5e-05	yes
	LOC_Os03g52370	2.05058	1.03603	0.00285	yes	8.07253	3.01302	5e-05	yes
	LOC_Os03g52380	2.51546	1.33082	0.00955	yes	7.60185	2.92635	5e-05	yes
	LOC_Os03g52390	2.8263	1.49891	5e-05	yes	6.29323	2.6538	5e-05	yes
	LOC_Os03g53520	3.67824	1.87902	5e-05	yes	2.48848	1.31526	5e-05	yes
	LOC_Os03g53540	2.07972	1.05639	5e-05	yes	2.14924	1.10383	5e-05	yes
	LOC_Os03g56260	2.5138	1.32988	5e-05	yes	2.55488	1.35325	5e-05	yes
	LOC_Os03g57260	2.13721	1.09573	0.00585	yes	2.65766	1.41016	0.0017	yes
	LOC_Os03g57640	4.5017	2.17047	5e-05	yes	3.36284	1.74967	5e-05	yes
	LOC_Os03g58230	2.59162	1.37386	5e-05	yes	2.10741	1.07547	5e-05	yes
	LOC_Os03g58290	2.43529	1.2841	5e-05	yes	6.94985	2.79697	5e-05	yes
	LOC_Os03g58300	4.88081	2.28712	5e-05	yes	12.3507	3.62652	5e-05	yes
	LOC_Os03g58580	2.04244	1.03029	5e-05	yes	2.54467	1.34748	5e-05	yes
	LOC_Os03g58940	3.64992	1.86786	5e-05	yes	4.72293	2.23969	5e-05	yes
	LOC_Os03g60509	2.16318	1.11315	0.0001	yes	2.38465	1.25378	5e-05	yes
	LOC_Os03g60580	12.4135	3.63384	5e-05	yes	6.37754	2.673	5e-05	yes
	LOC_Os03g61160	17.2342	4.10721	0.0002	yes	22.431	4.48742	5e-05	yes
	LOC_Os03g61360	2.52672	1.33727	5e-05	yes	3.83369	1.93874	5e-05	yes
	LOC_Os03g63330	6.19516	2.63114	5e-05	yes	3.47126	1.79546	5e-05	yes
	LOC_Os03g63370	2.73646	1.45231	5e-05	yes	2.68933	1.42725	5e-05	yes
	LOC_Os03g63870	2.56879	1.36109	5e-05	yes	2.57377	1.36388	5e-05	yes
	LOC_Os04g03740	2.13467	1.09401	0.0006	yes	2.26773	1.18125	5e-05	yes
	LOC_Os04g05010	2.56636	1.35972	0.0011	yes	2.0163	1.01171	5e-05	yes
	LOC_Os04g08560	22.1271	4.46775	5e-05	yes	10.2632	3.35941	5e-05	yes
	LOC_Os04g11524	2.11881	1.08326	0.0017	yes	4.76331	2.25196	5e-05	yes
	LOC_Os04g12499	4.8702	2.28398	5e-05	yes	2.36939	1.24452	5e-05	yes
	LOC_Os04g14304	2.01016	1.00731	0.0002	yes	2.93987	1.55575	5e-05	yes
	LOC_Os04g16450	2.65816	1.41043	5e-05	yes	3.36594	1.75101	5e-05	yes
	LOC_Os04g17100	7.02155	2.81179	5e-05	yes	4.25657	2.08969	5e-05	yes
	LOC_Os04g17660	18.2047	4.18624	5e-05	yes	10.4317	3.3829	5e-05	yes
	LOC_Os04g19740	2.74936	1.4591	5e-05	yes	7.46313	2.89977	5e-05	yes
	LOC_Os04g20474	2.19306	1.13295	5e-05	yes	2.63565	1.39816	5e-05	yes
	LOC_Os04g23440	3.4989	1.8069	5e-05	yes	2.82035	1.49588	5e-05	yes
	LOC_Os04g26910	2.19811	1.13626	5e-05	yes	3.01955	1.59434	5e-05	yes
	LOC_Os04g32480	2.24752	1.16834	0.01155	yes	3.37921	1.75669	5e-05	yes
	LOC_Os04g33460	2.03464	1.02477	5e-05	yes	2.50516	1.3249	5e-05	yes
	LOC_Os04g34250	4.45606	2.15577	5e-05	yes	3.35636	1.7469	5e-05	yes
	LOC_Os04g35100	2.69746	1.4316	5e-05	yes	4.58031	2.19545	5e-05	yes
	LOC_Os04g35864	3.88552	1.95811	5e-05	yes	3.12858	1.64551	5e-05	yes
	LOC_Os04g35880	3.466	1.79327	5e-05	yes	3.95123	1.9823	5e-05	yes
	LOC_Os04g36560	2.45062	1.29315	5e-05	yes	2.20694	1.14205	5e-05	yes
	LOC_Os04g36720	3.00013	1.58503	5e-05	yes	2.08409	1.05941	5e-05	yes
	LOC_Os04g37619	3.5349	1.82167	5e-05	yes	2.54298	1.34652	5e-05	yes
	LOC_Os04g38042	5.78305	2.53183	5e-05	yes	7.23643	2.85528	5e-05	yes
	LOC_Os04g38440	2.54441	1.34733	0.0049	yes	2.47423	1.30698	0.0081	yes
	LOC_Os04g38680	2.19852	1.13653	0.00085	yes	6.95572	2.7982	5e-05	yes
	LOC_Os04g39930	5.66524	2.50214	0.00055	yes	6.42777	2.68432	5e-05	yes
	LOC_Os04g40670	3.08539	1.62545	5e-05	yes	2.60427	1.38088	5e-05	yes
	LOC_Os04g41620	39.4243	5.30101	5e-05	yes	3.04047	1.60429	5e-05	yes
	LOC_Os04g41680	7.96468	2.99362	0.00125	yes	2.72224	1.4448	0.0003	yes
	LOC_Os04g42620	2.43225	1.28229	0.0002	yes	3.18539	1.67147	5e-05	yes
	LOC_Os04g43200	3.1632	1.66138	5e-05	yes	6.68534	2.741	5e-05	yes
	LOC_Os04g43390	13.0597	3.70705	5e-05	yes	18.0557	4.17439	5e-05	yes
	LOC_Os04g43400	2.52503	1.33631	0.00165	yes	6.59098	2.72049	5e-05	yes
	LOC_Os04g43800	2.895	1.53356	5e-05	yes	6.4266	2.68405	5e-05	yes
	LOC_Os04g44500	4.07648	2.02733	5e-05	yes	2.60607	1.38188	5e-05	yes
	LOC_Os04g45810	3.70225	1.8884	5e-05	yes	4.00124	2.00045	5e-05	yes
	LOC_Os04g46280	4.11277	2.04011	5e-05	yes	12.6298	3.65875	5e-05	yes
	LOC_Os04g47140	2.64402	1.40274	0.004	yes	5.21296	2.3821	5e-05	yes
	LOC_Os04g48070	5.44705	2.44548	5e-05	yes	4.25706	2.08986	5e-05	yes
	LOC_Os04g48410	2.33346	1.22248	5e-05	yes	2.65399	1.40816	5e-05	yes
	LOC_Os04g49570	2.34304	1.22838	5e-05	yes	2.61053	1.38435	5e-05	yes
	LOC_Os04g50700	5.07684	2.34393	0.0001	yes	4.7777	2.25632	0.021	yes
	LOC_Os04g51610	3.40436	1.76739	5e-05	yes	2.64026	1.40068	5e-05	yes
	LOC_Os04g53750	5.88389	2.55677	5e-05	yes	9.78513	3.29059	5e-05	yes
	LOC_Os04g55570	10.7066	3.42043	5e-05	yes	4.77706	2.25612	5e-05	yes
	LOC_Os04g55840	2.70055	1.43326	0.00155	yes	2.09208	1.06494	0.0003	yes
	LOC_Os04g58030	3.52549	1.81782	0.00035	yes	11.6196	3.53849	5e-05	yes
	LOC_Os04g58560	2.2055	1.14111	5e-05	yes	2.14115	1.09839	5e-05	yes
	LOC_Os05g01140	116.602	6.86544	5e-05	yes	50.4729	5.65744	5e-05	yes
	LOC_Os05g01330	11.3879	3.50943	5e-05	yes	12.2574	3.61558	5e-05	yes
	LOC_Os05g02200	3.80312	1.92718	5e-05	yes	3.43948	1.78219	5e-05	yes
	LOC_Os05g02450	2.71467	1.44078	5e-05	yes	2.9669	1.56896	5e-05	yes
	LOC_Os05g03070	4.11102	2.0395	0.0002	yes	6.52941	2.70695	5e-05	yes
	LOC_Os05g03900	2.12166	1.08519	0.00385	yes	3.23573	1.69409	5e-05	yes
	LOC_Os05g04820	2.30869	1.20708	0.0004	yes	4.75219	2.2486	5e-05	yes
	LOC_Os05g05060	2.52376	1.33557	5e-05	yes	3.69151	1.88421	5e-05	yes
	LOC_Os05g10670	3.12402	1.6434	5e-05	yes	2.50986	1.32761	5e-05	yes
	LOC_Os05g10690	4.34043	2.11784	5e-05	yes	8.52969	3.0925	5e-05	yes
	LOC_Os05g10930	3.72966	1.89905	5e-05	yes	2.74054	1.45446	5e-05	yes
	LOC_Os05g11900	2.48932	1.31575	5e-05	yes	2.44913	1.29227	5e-05	yes
	LOC_Os05g12040	8.5162	3.09021	0.0083	yes	55.1921	5.78639	5e-05	yes
	LOC_Os05g12630	11.5077	3.52453	5e-05	yes	2.99384	1.582	0.01025	yes
	LOC_Os05g15770	2.98712	1.57875	5e-05	yes	2.58065	1.36773	5e-05	yes
	LOC_Os05g16420	3.99635	1.99868	5e-05	yes	3.90849	1.96661	5e-05	yes
	LOC_Os05g16430	13.8407	3.79085	5e-05	yes	5.03297	2.3314	5e-05	yes
	LOC_Os05g18294	2.52667	1.33724	0.00025	yes	4.84996	2.27798	0.0001	yes
	LOC_Os05g18470	3.83576	1.93951	5e-05	yes	3.6711	1.87621	5e-05	yes
	LOC_Os05g22990	2.68375	1.42425	0.00025	yes	2.04764	1.03397	0.0001	yes
	LOC_Os05g23140	2.45416	1.29523	0.0008	yes	2.24876	1.16913	0.0059	yes
	LOC_Os05g25650	2.03027	1.02167	0.00115	yes	2.08841	1.0624	0.00015	yes
	LOC_Os05g26820	2.26048	1.17663	5e-05	yes	2.07526	1.05329	5e-05	yes
	LOC_Os05g26840	3.18614	1.67181	5e-05	yes	2.34787	1.23135	5e-05	yes
	LOC_Os05g30500	3.97598	1.99131	5e-05	yes	3.14784	1.65436	5e-05	yes
	LOC_Os05g31670	#DIV/0!	#NAME?	5e-05	yes	18.0411	4.17321	0.00265	yes
	LOC_Os05g32320	2.50929	1.32728	5e-05	yes	2.07736	1.05476	5e-05	yes
	LOC_Os05g32820	2.16318	1.11315	5e-05	yes	2.17681	1.12222	5e-05	yes
	LOC_Os05g34830	2.31577	1.21149	5e-05	yes	2.54304	1.34655	5e-05	yes
	LOC_Os05g37700	2.57415	1.36409	5e-05	yes	2.10532	1.07404	5e-05	yes
	LOC_Os05g38270	3.72107	1.89572	5e-05	yes	3.82715	1.93627	5e-05	yes
	LOC_Os05g38500	2.20419	1.14025	0.00365	yes	3.83175	1.93801	0.00015	yes
	LOC_Os05g38530	5.06664	2.34103	5e-05	yes	4.568	2.19156	5e-05	yes
	LOC_Os05g38660	2.79016	1.48035	0.00835	yes	3.13948	1.65053	5e-05	yes
	LOC_Os05g40010	7.59982	2.92597	5e-05	yes	2.09673	1.06813	5e-05	yes
	LOC_Os05g40200	2.20016	1.13761	0.0006	yes	2.95064	1.56103	5e-05	yes
	LOC_Os05g41610	2.4626	1.30018	5e-05	yes	2.0661	1.0469	5e-05	yes
	LOC_Os05g42070	10.5861	3.4041	5e-05	yes	6.02201	2.59025	5e-05	yes
	LOC_Os05g43240	2.43529	1.28409	5e-05	yes	3.23106	1.692	5e-05	yes
	LOC_Os05g43910	2.09534	1.06719	5e-05	yes	2.21549	1.14763	5e-05	yes
	LOC_Os05g44180	2.49864	1.32114	0.0006	yes	3.37252	1.75383	5e-05	yes
	LOC_Os05g44300	3.09518	1.63003	5e-05	yes	2.2065	1.14176	5e-05	yes
	LOC_Os05g45440	4.18502	2.06523	5e-05	yes	2.86016	1.5161	5e-05	yes
	LOC_Os05g45770	3.96472	1.98722	5e-05	yes	3.32969	1.73539	5e-05	yes
	LOC_Os05g46340	5.16012	2.3674	5e-05	yes	3.13205	1.64711	5e-05	yes
	LOC_Os05g46480	11.318	3.50055	5e-05	yes	11.9353	3.57716	5e-05	yes
	LOC_Os05g47540	3.15047	1.65556	5e-05	yes	3.0251	1.59698	5e-05	yes
	LOC_Os05g47545	3.15047	1.65556	5e-05	yes	3.0251	1.59698	5e-05	yes
	LOC_Os05g48650	14.4759	3.85558	0.00025	yes	7.43167	2.89369	5e-05	yes
	LOC_Os05g48900	3.11767	1.64047	5e-05	yes	7.36773	2.88122	5e-05	yes
	LOC_Os05g49140	2.47352	1.30657	5e-05	yes	5.2595	2.39493	5e-05	yes
	LOC_Os05g49170	8.57699	3.10047	5e-05	yes	3.40199	1.76638	5e-05	yes
	LOC_Os05g49350	2.63744	1.39913	5e-05	yes	3.73185	1.89989	5e-05	yes
	LOC_Os05g49700	5.29354	2.40423	5e-05	yes	4.64504	2.21569	5e-05	yes
	LOC_Os05g50390	#DIV/0!	#NAME?	5e-05	yes	#DIV/0!	#NAME?	5e-05	yes
	LOC_Os05g51670	2.6901	1.42766	5e-05	yes	3.03458	1.6015	5e-05	yes
	LOC_Os05g51680	2.60658	1.38215	0.0045	yes	2.90405	1.53807	0.0001	yes
	LOC_Os06g01340	6.54261	2.70987	0.00175	yes	5.52138	2.46503	0.0135	yes
	LOC_Os06g02810	2.91741	1.54469	5e-05	yes	2.49071	1.31656	0.0007	yes
	LOC_Os06g02960	2.17268	1.11948	0.0001	yes	2.14315	1.09973	0.00115	yes
	LOC_Os06g03640	2.06806	1.04827	0.0002	yes	5.836	2.54499	5e-05	yes
	LOC_Os06g03930	2.87478	1.52345	5e-05	yes	2.0517	1.03682	5e-05	yes
	LOC_Os06g05130	2.01008	1.00725	5e-05	yes	2.17532	1.12123	5e-05	yes
	LOC_Os06g05430	2.41155	1.26996	5e-05	yes	2.22071	1.15101	5e-05	yes
	LOC_Os06g05550	3.2281	1.69069	5e-05	yes	6.31477	2.65873	0.0024	yes
	LOC_Os06g05630	2.4389	1.28623	5e-05	yes	2.19825	1.13636	5e-05	yes
	LOC_Os06g06250	6.79648	2.76478	5e-05	yes	7.37289	2.88223	5e-05	yes
	LOC_Os06g08250	2.25171	1.17102	0.0004	yes	7.81251	2.96579	0.0083	yes
	LOC_Os06g10510	3.1535	1.65695	5e-05	yes	2.92625	1.54906	5e-05	yes
	LOC_Os06g10880	2.53496	1.34196	5e-05	yes	2.29212	1.19668	5e-05	yes
	LOC_Os06g11980	3.19417	1.67544	0.0001	yes	2.92945	1.55063	5e-05	yes
	LOC_Os06g12310	3.24007	1.69603	5e-05	yes	2.11779	1.08256	5e-05	yes
	LOC_Os06g12455	10.44	3.38405	5e-05	yes	28.8127	4.84863	5e-05	yes
	LOC_Os06g12460	3.19794	1.67714	5e-05	yes	4.09702	2.03457	5e-05	yes
	LOC_Os06g12790	2.55908	1.35562	5e-05	yes	2.5694	1.36143	5e-05	yes
	LOC_Os06g13720	12.2133	3.61038	0.0003	yes	20.6113	4.36536	5e-05	yes
	LOC_Os06g14670	22.1066	4.46641	0.00265	yes	9.37397	3.22866	5e-05	yes
	LOC_Os06g15730	5.47709	2.45341	5e-05	yes	2.40378	1.2653	5e-05	yes
	LOC_Os06g15910	2.12348	1.08643	5e-05	yes	3.75738	1.90973	5e-05	yes
	LOC_Os06g16450	2.14239	1.09922	5e-05	yes	2.39301	1.25883	5e-05	yes
	LOC_Os06g18140	2.10698	1.07518	0.0013	yes	2.30643	1.20566	5e-05	yes
	LOC_Os06g18990	7.97856	2.99612	5e-05	yes	10.3967	3.37805	5e-05	yes
	LOC_Os06g20040	2.76788	1.46879	5e-05	yes	3.45261	1.78769	5e-05	yes
	LOC_Os06g20820	3.98752	1.99549	0.00035	yes	2.01227	1.00883	0.00145	yes
	LOC_Os06g21140	8.08874	3.01591	5e-05	yes	2.43642	1.28476	5e-05	yes
	LOC_Os06g21210	2.17324	1.11984	5e-05	yes	6.74872	2.75461	5e-05	yes
	LOC_Os06g22060	2.94962	1.56053	5e-05	yes	2.52564	1.33665	5e-05	yes
	LOC_Os06g23684	2.01638	1.01177	5e-05	yes	2.22903	1.15641	5e-05	yes
	LOC_Os06g30640	2.18772	1.12943	0.0017	yes	2.94253	1.55705	5e-05	yes
	LOC_Os06g34940	2.15204	1.1057	0.0034	yes	4.56626	2.19101	5e-05	yes
	LOC_Os06g35050	3.57689	1.83871	5e-05	yes	3.54149	1.82436	5e-05	yes
	LOC_Os06g35165	2.58929	1.37256	5e-05	yes	3.06278	1.61484	5e-05	yes
	LOC_Os06g35940	2.35927	1.23834	5e-05	yes	2.50318	1.32376	5e-05	yes
	LOC_Os06g35960	12.6742	3.66382	5e-05	yes	10.1767	3.3472	5e-05	yes
	LOC_Os06g36070	4.9882	2.31851	5e-05	yes	2.60456	1.38104	5e-05	yes
	LOC_Os06g42730	2.32457	1.21696	0.0004	yes	2.01706	1.01226	5e-05	yes
	LOC_Os06g44190	7.55601	2.91762	5e-05	yes	6.39366	2.67664	5e-05	yes
	LOC_Os06g44260	17.7888	4.15289	0.00015	yes	12.5886	3.65404	5e-05	yes
	LOC_Os06g44450	2.83399	1.50283	5e-05	yes	2.70234	1.43421	5e-05	yes
	LOC_Os06g46270	2.74772	1.45824	0.001	yes	2.23263	1.15874	5e-05	yes
	LOC_Os06g46900	3.1227	1.64279	5e-05	yes	4.01533	2.00552	5e-05	yes
	LOC_Os06g47620	2.34693	1.23077	0.00015	yes	3.51806	1.81478	5e-05	yes
	LOC_Os06g47650	2.65748	1.41006	5e-05	yes	2.29639	1.19937	5e-05	yes
	LOC_Os06g48300	10.0741	3.33258	5e-05	yes	5.97473	2.57887	5e-05	yes
	LOC_Os06g49200	3.368	1.75189	5e-05	yes	3.05722	1.61222	5e-05	yes
	LOC_Os06g49210	3.30779	1.72587	5e-05	yes	9.29044	3.21575	5e-05	yes
	LOC_Os06g49660	6.83473	2.77288	0.00175	yes	5.79951	2.53593	0.0001	yes
	LOC_Os06g49880	3.05917	1.61314	5e-05	yes	3.55476	1.82975	5e-05	yes
	LOC_Os06g51084	3.77751	1.91743	5e-05	yes	2.76854	1.46913	5e-05	yes
	LOC_Os07g01810	2.26229	1.17778	0.00015	yes	3.2327	1.69274	5e-05	yes
	LOC_Os07g02120	3.11716	1.64023	0.00125	yes	2.00628	1.00452	0.00095	yes
	LOC_Os07g02460	8.10596	3.01898	0.0001	yes	3.30588	1.72503	0.0006	yes
	LOC_Os07g02940	2.54166	1.34577	5e-05	yes	3.59716	1.84686	5e-05	yes
	LOC_Os07g03040	12.9501	3.69489	5e-05	yes	10.4428	3.38444	5e-05	yes
	LOC_Os07g03880	4.71959	2.23866	5e-05	yes	4.29705	2.10335	5e-05	yes
	LOC_Os07g04990	4.95072	2.30764	5e-05	yes	4.58937	2.1983	5e-05	yes
	LOC_Os07g07040	2.18107	1.12503	5e-05	yes	3.95428	1.98342	5e-05	yes
	LOC_Os07g08390	3.1222	1.64256	5e-05	yes	2.32949	1.22001	5e-05	yes
	LOC_Os07g09190	2.54454	1.3474	5e-05	yes	4.21289	2.07481	5e-05	yes
	LOC_Os07g09310	2.39101	1.25762	5e-05	yes	2.62589	1.39281	5e-05	yes
	LOC_Os07g10495	2.0434	1.03097	5e-05	yes	2.04425	1.03157	0.0002	yes
	LOC_Os07g10840	6.12129	2.61383	5e-05	yes	18.7307	4.22733	5e-05	yes
	LOC_Os07g14600	57.7855	5.85263	0.00265	yes	9.77305	3.28881	0.0006	yes
	LOC_Os07g16970	2.44942	1.29244	5e-05	yes	4.75625	2.24982	5e-05	yes
	LOC_Os07g18874	2.02673	1.01915	5e-05	yes	2.8352	1.50345	5e-05	yes
	LOC_Os07g22930	3.33436	1.73741	5e-05	yes	6.21546	2.63586	5e-05	yes
	LOC_Os07g23120	7.83387	2.96972	5e-05	yes	5.97701	2.57942	5e-05	yes
	LOC_Os07g23150	4.17322	2.06116	5e-05	yes	3.02815	1.59844	5e-05	yes
	LOC_Os07g23640	11.2975	3.49792	5e-05	yes	50.3417	5.65369	5e-05	yes
	LOC_Os07g27350	3.81624	1.93215	5e-05	yes	4.59867	2.20122	5e-05	yes
	LOC_Os07g28000	4.234	2.08202	5e-05	yes	5.00774	2.32416	0.0001	yes
	LOC_Os07g30610	2.12292	1.08605	5e-05	yes	2.64967	1.40581	5e-05	yes
	LOC_Os07g35510	3.7906	1.92242	5e-05	yes	2.5472	1.34891	5e-05	yes
	LOC_Os07g36230	3.24344	1.69752	5e-05	yes	2.78677	1.47859	5e-05	yes
	LOC_Os07g36400	6.83321	2.77257	0.0017	yes	6.82661	2.77117	0.0019	yes
	LOC_Os07g37210	3.95135	1.98235	5e-05	yes	8.48392	3.08473	5e-05	yes
	LOC_Os07g37310	2.03161	1.02262	5e-05	yes	3.01054	1.59002	5e-05	yes
	LOC_Os07g37550	3.47858	1.7985	5e-05	yes	2.33565	1.22382	5e-05	yes
	LOC_Os07g38290	2.67058	1.41715	0.00015	yes	3.20737	1.68139	5e-05	yes
	LOC_Os07g40130	2.2016	1.13856	5e-05	yes	5.08583	2.34649	5e-05	yes
	LOC_Os07g40230	3.63271	1.86104	5e-05	yes	2.08205	1.058	0.0002	yes
	LOC_Os07g40290	3.11417	1.63885	5e-05	yes	2.79158	1.48108	5e-05	yes
	LOC_Os07g41160	2.40163	1.26402	5e-05	yes	2.20122	1.1383	5e-05	yes
	LOC_Os07g41400	4.53429	2.18088	5e-05	yes	3.22285	1.68834	5e-05	yes
	LOC_Os07g42220	2.22907	1.15644	0.0041	yes	2.61312	1.38578	5e-05	yes
	LOC_Os07g42250	3.87043	1.9525	5e-05	yes	2.56632	1.3597	5e-05	yes
	LOC_Os07g43290	5.11324	2.35423	5e-05	yes	2.42554	1.27831	5e-05	yes
	LOC_Os07g43390	3.58917	1.84365	5e-05	yes	2.64741	1.40458	5e-05	yes
	LOC_Os07g43950	2.14441	1.10058	0.00075	yes	4.23149	2.08117	5e-05	yes
	LOC_Os07g45100	2.19484	1.13412	0.0016	yes	2.57886	1.36673	5e-05	yes
	LOC_Os07g46990	4.16998	2.06004	5e-05	yes	6.3407	2.66464	5e-05	yes
	LOC_Os07g47100	7.34851	2.87745	5e-05	yes	4.40987	2.14073	5e-05	yes
	LOC_Os07g47700	2.43887	1.28621	5e-05	yes	3.98789	1.99562	5e-05	yes
	LOC_Os07g48460	5.25006	2.39234	5e-05	yes	17.4216	4.12281	5e-05	yes
	LOC_Os07g48910	2.13475	1.09406	5e-05	yes	15.7381	3.97618	5e-05	yes
	LOC_Os08g01150	2.5132	1.32953	5e-05	yes	2.10028	1.07058	5e-05	yes
	LOC_Os08g01490	2.47007	1.30455	5e-05	yes	3.40449	1.76744	5e-05	yes
	LOC_Os08g01910	4.69	2.22959	0.00205	yes	2.38556	1.25432	0.00145	yes
	LOC_Os08g02070	3.23702	1.69467	5e-05	yes	2.79377	1.48222	5e-05	yes
	LOC_Os08g02500	5.07739	2.34409	5e-05	yes	7.5507	2.91662	0.0068	yes
	LOC_Os08g04430	9.12338	3.18957	5e-05	yes	3.04764	1.60769	5e-05	yes
	LOC_Os08g04560	8.07444	3.01336	5e-05	yes	4.39842	2.13699	5e-05	yes
	LOC_Os08g04830	2.12088	1.08466	5e-05	yes	2.22054	1.15091	5e-05	yes
	LOC_Os08g06010	2.10821	1.07602	5e-05	yes	2.06678	1.04738	5e-05	yes
	LOC_Os08g07080	15.6411	3.96727	5e-05	yes	16.5703	4.05052	5e-05	yes
	LOC_Os08g07090	#DIV/0!	#NAME?	5e-05	yes	31.4457	4.97479	0.01685	yes
	LOC_Os08g07100	2.15081	1.10488	0.0001	yes	2.70793	1.43719	5e-05	yes
	LOC_Os08g08440	24.3304	4.60469	5e-05	yes	5.4673	2.45083	5e-05	yes
	LOC_Os08g08500	2.45539	1.29595	5e-05	yes	2.4791	1.30981	5e-05	yes
	LOC_Os08g10500	4.96945	2.31309	5e-05	yes	2.34017	1.22661	5e-05	yes
	LOC_Os08g14000	3.37673	1.75563	0.0007	yes	5.73662	2.5202	5e-05	yes
	LOC_Os08g14020	2.75488	1.46199	0.01115	yes	2.51013	1.32776	0.01235	yes
	LOC_Os08g14940	2.30817	1.20675	5e-05	yes	4.12762	2.04531	5e-05	yes
	LOC_Os08g15050	5.90459	2.56183	5e-05	yes	2.60755	1.38269	5e-05	yes
	LOC_Os08g16820	2.25493	1.17309	5e-05	yes	3.25103	1.7009	5e-05	yes
	LOC_Os08g16914	2.93913	1.55539	5e-05	yes	2.17404	1.12037	5e-05	yes
	LOC_Os08g24770	9.90748	3.30852	5e-05	yes	2.58479	1.37004	5e-05	yes
	LOC_Os08g29600	3.27983	1.71362	5e-05	yes	4.33693	2.11667	5e-05	yes
	LOC_Os08g31580	3.73564	1.90136	5e-05	yes	2.57754	1.366	5e-05	yes
	LOC_Os08g32980	3.65146	1.86848	5e-05	yes	4.13274	2.0471	5e-05	yes
	LOC_Os08g33710	4.94322	2.30545	5e-05	yes	5.37974	2.42753	5e-05	yes
	LOC_Os08g36440	3.78655	1.92088	0.00055	yes	8.79172	3.13615	0.0162	yes
	LOC_Os08g36860	13.4563	3.7502	5e-05	yes	3.81466	1.93155	5e-05	yes
	LOC_Os08g37020	9.39361	3.23168	0.0001	yes	3.40273	1.7667	0.0047	yes
	LOC_Os08g37250	2.87629	1.5242	0.00135	yes	8.60449	3.1051	0.00575	yes
	LOC_Os08g37874	2.72304	1.44522	5e-05	yes	2.64576	1.40368	5e-05	yes
	LOC_Os08g39860	2.04532	1.03233	0.00175	yes	12.1793	3.60636	5e-05	yes
	LOC_Os08g39870	2.41342	1.27108	5e-05	yes	11.1609	3.48039	5e-05	yes
	LOC_Os08g40420	2.0829	1.05859	0.00865	yes	2.1799	1.12427	0.0005	yes
	LOC_Os08g40680	2.81519	1.49323	0.00815	yes	3.0929	1.62895	5e-05	yes
	LOC_Os08g41880	3.83795	1.94034	5e-05	yes	23.7768	4.57148	5e-05	yes
	LOC_Os08g43320	2.74197	1.45521	5e-05	yes	3.69182	1.88433	5e-05	yes
	LOC_Os08g43400	2.05328	1.03793	5e-05	yes	4.15015	2.05316	5e-05	yes
	LOC_Os08g44210	2.31598	1.21162	5e-05	yes	3.7354	1.90126	5e-05	yes
	LOC_Os08g44770	3.42964	1.77806	5e-05	yes	4.22381	2.07855	5e-05	yes
	LOC_Os08g45030	2.41191	1.27017	5e-05	yes	2.39454	1.25974	5e-05	yes
	LOC_Os09g09930	9.64415	3.26965	5e-05	yes	6.15661	2.62214	5e-05	yes
	LOC_Os09g09944	6.20829	2.63419	5e-05	yes	3.9963	1.99867	5e-05	yes
	LOC_Os09g10340	9.07176	3.18138	0.00455	yes	3.18092	1.66945	5e-05	yes
	LOC_Os09g12290	7.65418	2.93625	5e-05	yes	2.64628	1.40397	5e-05	yes
	LOC_Os09g15670	27.4358	4.77799	5e-05	yes	10.361	3.37309	5e-05	yes
	LOC_Os09g16449	3.25074	1.70077	5e-05	yes	2.28162	1.19007	0.0001	yes
	LOC_Os09g16458	4.31755	2.11021	0.01085	yes	3.35463	1.74616	0.0012	yes
	LOC_Os09g17600	2.41105	1.26966	5e-05	yes	2.5199	1.33337	5e-05	yes
	LOC_Os09g22000	2.47695	1.30857	5e-05	yes	4.0123	2.00443	5e-05	yes
	LOC_Os09g24800	4.84681	2.27704	5e-05	yes	2.16937	1.11728	0.00245	yes
	LOC_Os09g25100	2.16877	1.11687	5e-05	yes	2.00173	1.00124	0.00145	yes
	LOC_Os09g25150	2.13428	1.09375	5e-05	yes	4.21276	2.07477	5e-05	yes
	LOC_Os09g25330	3.34475	1.7419	5e-05	yes	10.8169	3.43521	5e-05	yes
	LOC_Os09g26200	4.50569	2.17175	0.00575	yes	4.68869	2.22918	0.00035	yes
	LOC_Os09g26210	3.33981	1.73977	5e-05	yes	3.9926	1.99732	5e-05	yes
	LOC_Os09g26670	7.62776	2.93126	5e-05	yes	5.6741	2.50439	5e-05	yes
	LOC_Os09g26780	2.14203	1.09898	0.00135	yes	10.9416	3.45176	5e-05	yes
	LOC_Os09g26920	26.3992	4.72242	5e-05	yes	31.5083	4.97766	0.00265	yes
	LOC_Os09g27670	4.95113	2.30775	5e-05	yes	2.43396	1.28331	5e-05	yes
	LOC_Os09g27820	2.22297	1.15249	0.0005	yes	4.75734	2.25015	5e-05	yes
	LOC_Os09g27940	2.82474	1.49812	0.00035	yes	2.03228	1.0231	0.0124	yes
	LOC_Os09g28280	2.83329	1.50248	5e-05	yes	2.8029	1.48692	5e-05	yes
	LOC_Os09g28310	2.9311	1.55144	5e-05	yes	2.92492	1.54839	5e-05	yes
	LOC_Os09g28340	3.32525	1.73347	5e-05	yes	2.59753	1.37714	5e-05	yes
	LOC_Os09g28770	2.23434	1.15985	0.0003	yes	2.53429	1.34158	5e-05	yes
	LOC_Os09g28910	2.1697	1.1175	5e-05	yes	2.93046	1.55113	5e-05	yes
	LOC_Os09g29404	2.23769	1.16201	5e-05	yes	3.88881	1.95933	5e-05	yes
	LOC_Os09g30458	4.77234	2.2547	5e-05	yes	2.17776	1.12284	0.0001	yes
	LOC_Os09g36350	2.01482	1.01065	5e-05	yes	5.95818	2.57487	5e-05	yes
	LOC_Os09g36520	2.46683	1.30266	5e-05	yes	2.41044	1.26929	5e-05	yes
	LOC_Os09g36680	8.73312	3.1265	5e-05	yes	2.53376	1.34128	5e-05	yes
	LOC_Os09g38320	2.22917	1.15651	5e-05	yes	2.98169	1.57613	5e-05	yes
	LOC_Os10g02220	2.56543	1.3592	5e-05	yes	3.03452	1.60147	5e-05	yes
	LOC_Os10g02410	2.21524	1.14746	0.0026	yes	5.0979	2.3499	5e-05	yes
	LOC_Os10g04450	3.27013	1.70934	5e-05	yes	3.97595	1.9913	0.0001	yes
	LOC_Os10g04540	3.81402	1.93131	5e-05	yes	2.90569	1.53888	0.00315	yes
	LOC_Os10g09240	6.07252	2.60229	5e-05	yes	3.87425	1.95392	5e-05	yes
	LOC_Os10g11140	3.48997	1.80321	5e-05	yes	4.02607	2.00937	5e-05	yes
	LOC_Os10g12050	2.33325	1.22234	0.0001	yes	2.61	1.38405	0.0001	yes
	LOC_Os10g16974	2.42569	1.2784	5e-05	yes	6.02413	2.59075	5e-05	yes
	LOC_Os10g20230	2.12046	1.08438	5e-05	yes	2.92001	1.54597	5e-05	yes
	LOC_Os10g21860	16.1525	4.01369	0.00265	yes	9.69118	3.27667	0.00475	yes
	LOC_Os10g26910	15.9369	3.9943	0.0002	yes	139.245	7.12148	0.0104	yes
	LOC_Os10g28680	5.06137	2.33953	0.00415	yes	8.51796	3.09051	0.0006	yes
	LOC_Os10g31780	2.70509	1.43568	0.0001	yes	2.37288	1.24664	5e-05	yes
	LOC_Os10g32810	19.1112	4.25635	5e-05	yes	3.97565	1.99119	5e-05	yes
	LOC_Os10g33190	7.57792	2.9218	5e-05	yes	4.13824	2.04902	5e-05	yes
	LOC_Os10g33862	2.06359	1.04516	0.0002	yes	2.12054	1.08443	5e-05	yes
	LOC_Os10g35070	23.9066	4.57933	5e-05	yes	15.1156	3.91796	5e-05	yes
	LOC_Os10g35950	2.3628	1.2405	5e-05	yes	2.78898	1.47973	5e-05	yes
	LOC_Os10g37710	2.64148	1.40135	0.00035	yes	2.28769	1.1939	0.0002	yes
	LOC_Os10g37850	2.47695	1.30856	5e-05	yes	2.05717	1.04066	5e-05	yes
	LOC_Os10g38080	5.05685	2.33824	5e-05	yes	4.68871	2.22919	5e-05	yes
	LOC_Os10g40990	2.20238	1.13906	5e-05	yes	3.06283	1.61487	5e-05	yes
	LOC_Os11g02389	2.22104	1.15123	5e-05	yes	2.0788	1.05575	5e-05	yes
	LOC_Os11g02400	4.03551	2.01275	5e-05	yes	3.27443	1.71125	5e-05	yes
	LOC_Os11g02480	2.44899	1.29219	5e-05	yes	4.56161	2.18954	5e-05	yes
	LOC_Os11g02520	3.82785	1.93654	5e-05	yes	4.64357	2.21524	5e-05	yes
	LOC_Os11g02530	2.7648	1.46718	0.00025	yes	3.1149	1.63918	5e-05	yes
	LOC_Os11g02540	16.3896	4.03471	5e-05	yes	7.97545	2.99557	5e-05	yes
	LOC_Os11g03300	6.32974	2.66214	5e-05	yes	4.16687	2.05896	5e-05	yes
	LOC_Os11g03390	2.501	1.32251	5e-05	yes	2.82776	1.49966	5e-05	yes
	LOC_Os11g04150	11.8603	3.56807	5e-05	yes	4.95147	2.30786	0.0015	yes
	LOC_Os11g04490	2.18802	1.12963	5e-05	yes	2.33842	1.22553	5e-05	yes
	LOC_Os11g07600	2.68869	1.4269	5e-05	yes	2.49822	1.3209	5e-05	yes
	LOC_Os11g07922	4.56063	2.18923	5e-05	yes	3.23753	1.69489	5e-05	yes
	LOC_Os11g13670	4.55419	2.18719	0.0022	yes	3.06408	1.61545	5e-05	yes
	LOC_Os11g18570	2.70667	1.43652	5e-05	yes	4.59965	2.20152	5e-05	yes
	LOC_Os11g19730	3.70651	1.89006	5e-05	yes	2.91747	1.54472	5e-05	yes
	LOC_Os11g22449	20.4777	4.35598	5e-05	yes	9.29733	3.21682	5e-05	yes
	LOC_Os11g24120	6.38529	2.67475	5e-05	yes	4.33788	2.11699	5e-05	yes
	LOC_Os11g24500	3.11155	1.63763	5e-05	yes	2.27378	1.18509	5e-05	yes
	LOC_Os11g24510	3.89191	1.96048	5e-05	yes	3.40667	1.76837	5e-05	yes
	LOC_Os11g26790	3.73677	1.90179	5e-05	yes	16.161	4.01445	5e-05	yes
	LOC_Os11g28184	4.2622	2.0916	5e-05	yes	3.64679	1.86663	5e-05	yes
	LOC_Os11g30500	3.91822	1.9702	5e-05	yes	3.25126	1.701	5e-05	yes
	LOC_Os11g33270	2.86764	1.51986	5e-05	yes	5.238	2.38902	5e-05	yes
	LOC_Os11g37260	4.42756	2.14651	5e-05	yes	9.56494	3.25775	5e-05	yes
	LOC_Os11g37950	4.06736	2.0241	5e-05	yes	2.63573	1.39821	5e-05	yes
	LOC_Os11g39990	2.28001	1.18904	0.002	yes	7.10307	2.82844	5e-05	yes
	LOC_Os11g42510	3.66695	1.87458	5e-05	yes	2.30548	1.20507	5e-05	yes
	LOC_Os11g43700	2.82843	1.50001	0.0001	yes	3.13044	1.64636	5e-05	yes
	LOC_Os12g02320	2.4113	1.26981	5e-05	yes	2.35535	1.23594	5e-05	yes
	LOC_Os12g02330	5.42205	2.43884	5e-05	yes	3.43237	1.77921	5e-05	yes
	LOC_Os12g02400	2.81418	1.49271	0.0012	yes	2.86986	1.52098	5e-05	yes
	LOC_Os12g02420	5.0366	2.33245	5e-05	yes	5.63605	2.49468	5e-05	yes
	LOC_Os12g02450	2.40732	1.26743	0.00735	yes	3.4312	1.77871	5e-05	yes
	LOC_Os12g02470	13.0088	3.70142	5e-05	yes	12.1017	3.59714	5e-05	yes
	LOC_Os12g03040	4.3261	2.11307	5e-05	yes	3.75232	1.90779	5e-05	yes
	LOC_Os12g03070	2.26705	1.18082	5e-05	yes	2.21382	1.14654	5e-05	yes
	LOC_Os12g03080	2.41741	1.27346	5e-05	yes	2.40956	1.26877	5e-05	yes
	LOC_Os12g05010	2.57658	1.36545	5e-05	yes	3.26011	1.70492	5e-05	yes
	LOC_Os12g05020	2.34976	1.23251	0.0001	yes	2.65138	1.40675	5e-05	yes
	LOC_Os12g06280	13.3353	3.73718	0.00265	yes	3.25838	1.70416	0.0165	yes
	LOC_Os12g07810	2.31477	1.21086	0.00175	yes	4.31471	2.10927	5e-05	yes
	LOC_Os12g08760	2.70567	1.43599	5e-05	yes	2.13782	1.09614	5e-05	yes
	LOC_Os12g12370	2.16831	1.11657	5e-05	yes	2.36856	1.24401	5e-05	yes
	LOC_Os12g12580	2.39109	1.25767	5e-05	yes	4.33589	2.11633	5e-05	yes
	LOC_Os12g12880	3.16568	1.66251	5e-05	yes	4.72682	2.24087	5e-05	yes
	LOC_Os12g12934	4.37342	2.12876	5e-05	yes	2.01944	1.01396	5e-05	yes
	LOC_Os12g13890	4.71316	2.2367	5e-05	yes	4.06207	2.02222	5e-05	yes
	LOC_Os12g13910	34.4005	5.10436	5e-05	yes	19.6821	4.29881	5e-05	yes
	LOC_Os12g14440	2.06376	1.04528	0.0008	yes	24.1023	4.5911	5e-05	yes
	LOC_Os12g16080	22.6682	4.5026	5e-05	yes	10.4326	3.38302	5e-05	yes
	LOC_Os12g18770	2.16468	1.11415	5e-05	yes	2.63504	1.39782	5e-05	yes
	LOC_Os12g25090	2.99188	1.58105	0.0066	yes	6.42889	2.68457	5e-05	yes
	LOC_Os12g25280	2.45745	1.29716	0.0016	yes	3.17332	1.66599	5e-05	yes
	LOC_Os12g26290	6.30439	2.65635	5e-05	yes	3.63552	1.86216	5e-05	yes
	LOC_Os12g27220	39.4431	5.3017	5e-05	yes	28.2532	4.82034	5e-05	yes
	LOC_Os12g27254	18.6055	4.21765	5e-05	yes	42.4114	5.40638	5e-05	yes
	LOC_Os12g27440	2.14391	1.10024	0.0002	yes	3.35469	1.74618	5e-05	yes
	LOC_Os12g33194	2.4443	1.28943	5e-05	yes	2.43538	1.28415	5e-05	yes
	LOC_Os12g34510	3.1579	1.65896	5e-05	yes	3.0755	1.62082	5e-05	yes
	LOC_Os12g35465	2.02717	1.01947	5e-05	yes	2.10606	1.07455	5e-05	yes
	LOC_Os12g35670	2.51956	1.33317	5e-05	yes	2.3127	1.20958	5e-05	yes
	LOC_Os12g36750	2.27208	1.18402	0.00015	yes	2.39872	1.26226	5e-05	yes
	LOC_Os12g38170	3.72999	1.89917	5e-05	yes	3.7905	1.92239	5e-05	yes
	LOC_Os12g40260	5.98741	2.58193	0.0001	yes	5.31128	2.40906	5e-05	yes
	LOC_Os12g40780	2.93175	1.55176	0.0002	yes	4.04787	2.01716	5e-05	yes
	LOC_Os12g41180	3.85968	1.94848	0.00015	yes	3.02629	1.59755	5e-05	yes
	LOC_Os12g41660	4.089	2.03174	5e-05	yes	2.37055	1.24522	5e-05	yes
	LOC_Os12g43440	28.0601	4.81045	0.00265	yes	2.19305	1.13294	0.00045	yes
	LOC_Os12g43720	2.19179	1.13211	5e-05	yes	2.3833	1.25296	5e-05	yes
HBF1V/WT↑ without OsABF1V/WT↑	Gene ID	Fold Changes	Log2_Value	p_Value	Significant	Fold Changes	Log2_Value	p_Value	Significant
	LOC_Os01g01890	3.14647	1.65373	5e-05	yes	0.867891	-0.204414	1	no
	LOC_Os01g02130	2.22669	1.15489	5e-05	yes	0.320128	-1.64328	5e-05	yes
	LOC_Os01g02370	2.03167	1.02267	0.00025	yes	0.896314	-0.157922	0.42415	no
	LOC_Os01g02400	2.25126	1.17074	5e-05	yes	1.45284	0.538869	0.0001	yes
	LOC_Os01g02420	2.37827	1.24991	0.0005	yes	0.762608	-0.390986	0.17285	no
	LOC_Os01g02570	4.33232	2.11514	5e-05	yes	0.61452	-0.702468	0.00035	yes
	LOC_Os01g02580	2.38287	1.2527	5e-05	yes	1.10781	0.147718	0.53075	no
	LOC_Os01g02590	3.37266	1.75388	5e-05	yes	1.94252	0.957928	5e-05	yes
	LOC_Os01g02600	3.67259	1.87679	5e-05	yes	1.77153	0.824993	5e-05	yes
	LOC_Os01g03180	4.82119	2.26939	5e-05	yes	1.80844	0.854743	0.00045	yes
	LOC_Os01g03340	2.33354	1.22252	5e-05	yes	1.94804	0.962021	5e-05	yes
	LOC_Os01g03820	2.02944	1.02109	5e-05	yes	1.25175	0.32395	0.03945	no
	LOC_Os01g03940	2.12359	1.0865	5e-05	yes	1.02284	0.0325783	0.8153	no
	LOC_Os01g04330	2.02084	1.01496	0.0001	yes	0.521749	-0.938565	5e-05	yes
	LOC_Os01g05660	2.89775	1.53493	5e-05	yes	1.43782	0.523885	0.00045	yes
	LOC_Os01g06490	2.46514	1.30167	5e-05	yes	1.75471	0.811235	5e-05	yes
	LOC_Os01g06870	2.55341	1.35243	5e-05	yes	1.1924	0.253872	0.24315	no
	LOC_Os01g07170	4.56705	2.19126	5e-05	yes	1.01411	0.0202072	0.9156	no
	LOC_Os01g08130	7.62967	2.93162	0.0067	yes	2.05781	1.04111	1	no
	LOC_Os01g08700	2.05911	1.04202	5e-05	yes	0.965187	-0.05112	0.7227	no
	LOC_Os01g09320	2.39052	1.25732	5e-05	yes	1.73931	0.798515	5e-05	yes
	LOC_Os01g09500	4.31689	2.10999	0.0054	yes	0.945393	-0.0810162	1	no
	LOC_Os01g09540	7.0136	2.81015	5e-05	yes	1.7134	0.776863	5e-05	yes
	LOC_Os01g10320	10.4761	3.38903	5e-05	yes	2.25139	1.17082	1	no
	LOC_Os01g11910	2.03064	1.02193	5e-05	yes	1.35378	0.436982	0.00245	yes
	LOC_Os01g12130	2.19107	1.13163	5e-05	yes	1.03714	0.0526144	0.83215	no
	LOC_Os01g12680	3.35188	1.74497	5e-05	yes	1.89897	0.92522	5e-05	yes
	LOC_Os01g12740	2.74292	1.45572	5e-05	yes	1.4224	0.508332	0.0095	yes
	LOC_Os01g12770	4.61037	2.20488	5e-05	yes	0.939566	-0.0899402	0.5458	no
	LOC_Os01g12920	7.27544	2.86303	5e-05	yes	1.23712	0.306983	0.2471	no
	LOC_Os01g13120	3.85969	1.94848	5e-05	yes	1.21278	0.278324	0.111	no
	LOC_Os01g13280	2.00994	1.00715	0.0063	yes	1.31993	0.400462	0.1267	no
	LOC_Os01g13540	2.24245	1.16508	5e-05	yes	1.67894	0.747551	5e-05	yes
	LOC_Os01g14100	2.50546	1.32508	5e-05	yes	1.89679	0.923561	5e-05	yes
	LOC_Os01g14510	2.59112	1.37358	5e-05	yes	1.92043	0.941426	5e-05	yes
	LOC_Os01g15740	#DIV/0!	#NAME?	5e-05	yes	42.8926	5.42266	1	no
	LOC_Os01g16152	2.1888	1.13014	5e-05	yes	1.60661	0.684011	0.0001	yes
	LOC_Os01g17330	3.06858	1.61757	5e-05	yes	0.444236	-1.1706	1	no
	LOC_Os01g17396	3.11367	1.63861	5e-05	yes	1.88986	0.918283	0.00475	yes
	LOC_Os01g18210	2.12234	1.08566	5e-05	yes	1.56535	0.646487	0.00085	yes
	LOC_Os01g18220	2.95322	1.56229	5e-05	yes	1.6237	0.699285	0.0003	yes
	LOC_Os01g18290	2.15563	1.10811	5e-05	yes	1.33739	0.419425	0.05665	no
	LOC_Os01g20930	2.3396	1.22626	0.00045	yes	1.33739	0.419425	0.05665	no
	LOC_Os01g21034	2.39094	1.25758	0.00035	yes	7.62683	2.93109	1	no
	LOC_Os01g21250	5.99632	2.58408	5e-05	yes	1.97403	0.981147	5e-05	yes
	LOC_Os01g24070	2.03316	1.02372	0.0001	yes	1.65491	0.726748	0.0005	yes
	LOC_Os01g26390	2.44059	1.28723	0.0002	yes	1.33361	0.415341	0.0528	no
	LOC_Os01g27480	2.49332	1.31807	0.0008	yes	0.385026	-1.37697	0.00035	yes
	LOC_Os01g29390	2.68228	1.42346	5e-05	yes	1.41473	0.500524	0.0069	yes
	LOC_Os01g32380	3.36858	1.75214	0.0021	yes	1.83105	0.872675	0.00015	yes
	LOC_Os01g32670	3.7095	1.89123	5e-05	yes	0.22722	-2.13784	5e-05	yes
	LOC_Os01g32780	2.06635	1.04708	5e-05	yes	1.92858	0.947538	5e-05	yes
	LOC_Os01g35330	2.96003	1.56561	5e-05	yes	0.390593	-1.35626	5e-05	yes
	LOC_Os01g36850	#DIV/0!	#NAME?	5e-05	yes	0.814362	-0.296259	1	no
	LOC_Os01g39136	2.10936	1.07681	0.0018	yes	0.734657	-0.444857	0.0113	yes
	LOC_Os01g39970	3.92195	1.97157	5e-05	yes	1.72311	0.785015	0.00135	yes
	LOC_Os01g40260	2.5144	1.33022	5e-05	yes	0.387866	-1.36636	5e-05	yes
	LOC_Os01g40290	4.17032	2.06016	0.00045	yes	0.441323	-1.1801	0.001	yes
	LOC_Os01g41710	3.29542	1.72046	5e-05	yes	1.63925	0.713037	5e-05	yes
	LOC_Os01g41720	13.5606	3.76134	5e-05	yes	5.78491	2.5323	1	no
	LOC_Os01g41810	2.10316	1.07256	5e-05	yes	1.3384	0.420516	0.00125	yes
	LOC_Os01g41930	2.36386	1.24114	5e-05	yes	1.75225	0.809208	0.00025	yes
	LOC_Os01g42030	3.1939	1.67532	5e-05	yes	0.537954	-0.894446	5e-05	yes
	LOC_Os01g42210	#DIV/0!	#NAME?	5e-05	yes	76.3724	6.25498	0.1495	no
	LOC_Os01g42860	3.56681	1.83464	5e-05	yes	1.95627	0.96811	5e-05	yes
	LOC_Os01g43700	3.01263	1.59102	5e-05	yes	1.37001	0.454183	0.00835	yes
	LOC_Os01g43740	2.43977	1.28675	5e-05	yes	0.257621	-1.95668	5e-05	yes
	LOC_Os01g43774	2.11038	1.0775	0.0001	yes	0.239965	-2.0591	5e-05	yes
	LOC_Os01g43870	2.05684	1.04043	5e-05	yes	1.76026	0.815788	5e-05	yes
	LOC_Os01g45900	2.25768	1.17485	5e-05	yes	1.66232	0.733192	5e-05	yes
	LOC_Os01g46350	2.48307	1.31213	0.0002	yes	2.76147	1.46543	1	no
	LOC_Os01g47350	2.17945	1.12397	5e-05	yes	1.68071	0.749069	5e-05	yes
	LOC_Os01g47770	2.03366	1.02408	5e-05	yes	1.27583	0.351428	0.01605	yes
	LOC_Os01g48620	2.71448	1.44067	5e-05	yes	1.08669	0.119941	0.3493	no
	LOC_Os01g49210	2.2122	1.14548	0.00105	yes	1.34439	0.426948	0.1463	no
	LOC_Os01g49710	2.79226	1.48143	0.00595	yes	0.98825	-0.0170495	0.95155	no
	LOC_Os01g49720	2.47955	1.31008	0.0003	yes	0.691846	-0.531481	0.07385	no
	LOC_Os01g50050	3.40025	1.76564	5e-05	yes	1.32862	0.409924	0.00385	yes
	LOC_Os01g50100	2.12519	1.08759	5e-05	yes	0.290013	-1.78581	5e-05	yes
	LOC_Os01g50110	5.08238	2.3455	0.0007	yes	0.017625	-5.82624	0.1214	no
	LOC_Os01g50170	2.08583	1.06062	0.00035	yes	0.986315	-0.0198774	0.921	no
	LOC_Os01g50370	2.11469	1.08044	5e-05	yes	1.46012	0.546088	0.00545	yes
	LOC_Os01g51060	3.2042	1.67997	5e-05	yes	1.71733	0.780171	0.0001	yes
	LOC_Os01g51870	2.14287	1.09954	5e-05	yes	1.08261	0.114509	0.41795	no
	LOC_Os01g52240	3.62832	1.8593	5e-05	yes	1.24927	0.321092	0.4884	no
	LOC_Os01g52250	2.20371	1.13993	0.00785	yes	1.51241	0.596851	0.0228	no
	LOC_Os01g52260	2.16955	1.1174	5e-05	yes	1.14395	0.194019	0.12405	no
	LOC_Os01g52470	3.7983	1.92535	5e-05	yes	0.288064	-1.79554	5e-05	yes
	LOC_Os01g55340	2.01855	1.01332	0.0005	yes	1.35559	0.438922	0.0148	yes
	LOC_Os01g55870	2.00176	1.00127	5e-05	yes	1.60953	0.686637	5e-05	yes
	LOC_Os01g57840	3.88722	1.95874	5e-05	yes	1.39064	0.475756	0.0396	no
	LOC_Os01g59000	3.39993	1.76551	5e-05	yes	1.39755	0.482899	0.01375	yes
	LOC_Os01g61700	10.7354	3.4243	5e-05	yes	2.78571	1.47805	0.03275	no
	LOC_Os01g62200	2.85341	1.51268	0.00065	yes	3.56241	1.83285	1	no
	LOC_Os01g62660	2.44074	1.28732	0.00015	yes	0.726435	-0.461093	1	no
	LOC_Os01g62900	3.01848	1.59383	5e-05	yes	1.91808	0.939666	5e-05	yes
	LOC_Os01g63010	2.08982	1.06338	0.00635	yes	1.03962	0.0560491	0.83785	no
	LOC_Os01g63190	2.06105	1.04338	5e-05	yes	1.26401	0.338013	0.0412	no
	LOC_Os01g63230	2.2571	1.17447	5e-05	yes	1.94525	0.959955	5e-05	yes
	LOC_Os01g64360	2.92125	1.54659	0.0001	yes	1.74346	0.801949	5e-05	yes
	LOC_Os01g64540	2.20054	1.13786	5e-05	yes	0.88996	-0.168189	0.3671	no
	LOC_Os01g66170	2.2663	1.18034	5e-05	yes	1.43823	0.524294	0.00025	yes
	LOC_Os01g67320	2.02754	1.01973	5e-05	yes	0.6075	-0.719044	5e-05	yes
	LOC_Os01g68020	3.28042	1.71388	5e-05	yes	0.783997	-0.351081	0.0074	yes
	LOC_Os01g68680	2.19936	1.13709	5e-05	yes	1.70742	0.771815	5e-05	yes
	LOC_Os01g68730	2.66374	1.41345	0.00105	yes	0.246758	-2.01883	5e-05	yes
	LOC_Os01g70520	2.89222	1.53217	5e-05	yes	1.59322	0.671942	5e-05	yes
	LOC_Os01g70820	2.49063	1.31651	5e-05	yes	1.92658	0.946041	5e-05	yes
	LOC_Os01g71310	2.6033	1.38034	5e-05	yes	1.33821	0.420306	0.0258	no
	LOC_Os01g71624	4.32767	2.11359	5e-05	yes	1.69096	0.75784	5e-05	yes
	LOC_Os01g72120	2.63857	1.39976	5e-05	yes	1.58066	0.660528	0.00305	yes
	LOC_Os01g72130	2.59142	1.37374	5e-05	yes	1.135	0.182692	0.33705	no
	LOC_Os01g72460	2.5751	1.36463	5e-05	yes	1.90334	0.928533	5e-05	yes
	LOC_Os01g74160	2.38312	1.25285	5e-05	yes	0.0775116	-3.68944	5e-05	yes
	LOC_Os01g74300	2.61002	1.38406	5e-05	yes	1.26059	0.334095	0.00785	yes
	LOC_Os02g01380	2.64323	1.40231	5e-05	yes	1.32793	0.409175	0.0629	no
	LOC_Os02g02000	2.81569	1.49349	5e-05	yes	1.28456	0.361279	0.00665	yes
	LOC_Os02g02380	2.54674	1.34865	5e-05	yes	0.94078	-0.0880707	0.7198	no
	LOC_Os02g03600	2.28112	1.18974	5e-05	yes	1.41374	0.499513	0.01285	yes
	LOC_Os02g03710	2.94123	1.55642	5e-05	yes	0.557804	-0.84217	0.00285	yes
	LOC_Os02g04760	17.0747	4.09379	0.00265	yes	#DIV/0!	#NAME?	1	no
	LOC_Os02g04780	#DIV/0!	#NAME?	5e-05	yes	137.79	7.10633	0.2212	no
	LOC_Os02g06330	4.06192	2.02216	5e-05	yes	0.811014	-0.3022	0.0973	no
	LOC_Os02g06380	2.22383	1.15305	0.0001	yes	1.49708	0.582155	0.01405	yes
	LOC_Os02g06610	2.37918	1.25047	0.00035	yes	1.42651	0.51249	0.06125	no
	LOC_Os02g07170	2.23458	1.16001	0.0061	yes	0.871367	-0.198648	0.47405	no
	LOC_Os02g07820	2.18825	1.12978	5e-05	yes	1.73797	0.797408	5e-05	yes
	LOC_Os02g09940	2.3229	1.21593	5e-05	yes	0.766069	-0.384452	0.06415	no
	LOC_Os02g09990	2.99037	1.58032	0.0022	yes	0.275743	-1.85861	0.00495	yes
	LOC_Os02g10350	2.40103	1.26365	5e-05	yes	1.70522	0.769954	5e-05	yes
	LOC_Os02g10390	2.98305	1.57679	5e-05	yes	0.959989	-0.0589102	0.63235	no
	LOC_Os02g10730	2.55548	1.3536	5e-05	yes	0.81691	-0.291756	0.0694	no
	LOC_Os02g11020	2.42485	1.27789	0.00205	yes	3.01894	1.59404	1	no
	LOC_Os02g11640	3.3817	1.75774	5e-05	yes	1.15798	0.211613	0.14745	no
	LOC_Os02g12420	3.48426	1.80085	5e-05	yes	0.853562	-0.228434	0.21195	no
	LOC_Os02g12440	3.49499	1.80529	5e-05	yes	1.19345	0.255139	0.28155	no
	LOC_Os02g13430	2.40468	1.26585	5e-05	yes	0.446609	-1.16291	5e-05	yes
	LOC_Os02g14160	2.83339	1.50253	5e-05	yes	1.60133	0.679265	0.03625	no
	LOC_Os02g15800	2.14725	1.10249	0.0002	yes	1.55076	0.632975	0.0059	yes
	LOC_Os02g16940	2.21307	1.14605	0.002	yes	0.477376	-1.0668	0.00155	yes
	LOC_Os02g18410	2.02936	1.02103	0.00505	yes	0.387045	-1.36943	1	no
	LOC_Os02g19530	2.10418	1.07326	0.0001	yes	1.31841	0.398795	0.0823	no
	LOC_Os02g21009	2.88384	1.528	5e-05	yes	0.981943	-0.0262876	0.89005	no
	LOC_Os02g22020	2.3667	1.24288	5e-05	yes	0.9894	-0.0153725	0.92955	no
	LOC_Os02g22570	2.05397	1.03842	5e-05	yes	1.43784	0.523908	0.0206	yes
	LOC_Os02g26210	2.62189	1.39061	5e-05	yes	1.60229	0.680131	5e-05	yes
	LOC_Os02g27100	4.25389	2.08878	0.0082	yes	1.89279	0.920517	1	no
	LOC_Os02g27490	2.61582	1.38726	5e-05	yes	1.80574	0.852587	0.00235	yes
	LOC_Os02g28340	3.07588	1.621	0.0003	yes	2.94463	1.55808	1	no
	LOC_Os02g30320	3.18845	1.67285	5e-05	yes	1.79092	0.840705	5e-05	yes
	LOC_Os02g31860	2.77279	1.47134	5e-05	yes	0.992014	-0.011567	0.9417	no
	LOC_Os02g32380	3.685	1.88166	0.0039	yes	1.35125	0.434292	0.41515	no
	LOC_Os02g33580	2.10886	1.07647	5e-05	yes	1.56815	0.649065	5e-05	yes
	LOC_Os02g34930	3.88642	1.95844	5e-05	yes	1.50887	0.593468	0.00205	yes
	LOC_Os02g35000	4.4922	2.16742	0.00205	yes	24.4819	4.61364	0.04575	no
	LOC_Os02g35730	2.72926	1.44851	0.0001	yes	0.755256	-0.404961	0.11325	no
	LOC_Os02g36000	3.13473	1.64835	0.00095	yes	0.544395	-0.877274	0.0271	no
	LOC_Os02g36150	3.30913	1.72645	5e-05	yes	1.18434	0.244088	0.21635	no
	LOC_Os02g36220	2.35135	1.23349	5e-05	yes	1.34149	0.423844	0.04175	no
	LOC_Os02g36530	2.30645	1.20568	5e-05	yes	1.27745	0.353268	0.10565	no
	LOC_Os02g37160	2.98579	1.57811	5e-05	yes	0.543317	-0.88013	5e-05	yes
	LOC_Os02g37180	3.33134	1.7361	0.0001	yes	0.713126	-0.487772	0.0504	no
	LOC_Os02g37280	2.44205	1.28809	0.00925	yes	0.49088	-1.02656	0.01255	yes
	LOC_Os02g38120	2.32949	1.22001	0.0001	yes	1.45733	0.543322	1	no
	LOC_Os02g38160	2.13234	1.09244	5e-05	yes	1.03269	0.0464114	0.7224	no
	LOC_Os02g42310	2.07375	1.05224	5e-05	yes	1.80256	0.850041	5e-05	yes
	LOC_Os02g42920	2.08562	1.06048	5e-05	yes	1.87837	0.909484	5e-05	yes
	LOC_Os02g43594	3.82083	1.93389	0.00305	yes	1.26738	0.341847	1	no
	LOC_Os02g43640	9.35354	3.22551	0.00695	yes	1.92179	0.942457	0.02815	no
	LOC_Os02g46660	2.04117	1.02939	5e-05	yes	1.42372	0.509661	5e-05	yes
	LOC_Os02g46940	2.52786	1.33791	5e-05	yes	1.85934	0.894798	0.0006	yes
	LOC_Os02g46970	2.22253	1.1522	5e-05	yes	0.76865	-0.3796	0.1294	no
	LOC_Os02g47605	2.2789	1.18834	0.00025	yes	1.81809	0.862429	0.00115	yes
	LOC_Os02g47650	2.19222	1.1324	0.0001	yes	0.867962	-0.2043	0.2762	no
	LOC_Os02g49480	2.29194	1.19657	5e-05	yes	0.253515	-1.97985	5e-05	yes
	LOC_Os02g50490	2.02313	1.01659	0.0006	yes	1.436	0.522057	0.0116	yes
	LOC_Os02g51040	5.42778	2.44036	0.0033	yes	27.7725	4.79558	0.2212	no
	LOC_Os02g51080	2.05042	1.03592	5e-05	yes	1.53139	0.614842	5e-05	yes
	LOC_Os02g51110	3.77421	1.91618	5e-05	yes	1.60542	0.682953	5e-05	yes
	LOC_Os02g51820	2.17607	1.12173	0.00305	yes	0.909597	-0.136701	0.62215	no
	LOC_Os02g52010	5.18935	2.37555	0.0011	yes	0.729931	-0.454168	1	no
	LOC_Os02g52260	2.0979	1.06895	5e-05	yes	1.89141	0.919463	5e-05	yes
	LOC_Os02g53130	9.84668	3.29964	5e-05	yes	0.444025	-1.17129	1	no
	LOC_Os02g54140	6.42591	2.6839	0.00025	yes	1.55898	0.640611	0.2003	no
	LOC_Os02g56334	2.14242	1.09924	0.00015	yes	1.41003	0.495724	0.0271	no
	LOC_Os02g56340	2.1017	1.07156	0.00035	yes	1.80764	0.854111	0.00095	yes
	LOC_Os02g56940	2.57657	1.36545	5e-05	yes	1.47496	0.560676	5e-05	yes
	LOC_Os02g57010	2.34209	1.2278	5e-05	yes	1.36489	0.448785	0.00685	yes
	LOC_Os02g58270	2.3379	1.22521	5e-05	yes	1.01731	0.0247644	0.85845	no
	LOC_Os02g58750	#DIV/0!	#NAME?	5e-05	yes	0	#VALUE!	1	no
	LOC_Os03g02040	3.19283	1.67484	0.0002	yes	1.72813	0.789208	1	no
	LOC_Os03g02670	3.07661	1.62134	5e-05	yes	0.961612	-0.0564747	0.74425	no
	LOC_Os03g02874	2.91849	1.54522	0.00055	yes	1.90623	0.93072	0.00185	yes
	LOC_Os03g03490	2.33276	1.22204	5e-05	yes	1.56949	0.650294	0.0003	yes
	LOC_Os03g03500	2.36289	1.24055	5e-05	yes	0.950839	-0.0727288	0.7197	no
	LOC_Os03g04340	2.39362	1.2592	5e-05	yes	1.69071	0.75763	5e-05	yes
	LOC_Os03g04770	2.12346	1.08641	5e-05	yes	1.20217	0.265638	0.0333	no
	LOC_Os03g05910	2.28731	1.19365	0.00045	yes	1.79542	0.844321	0.0013	yes
	LOC_Os03g06630	2.46602	1.30219	5e-05	yes	1.64884	0.72146	5e-05	yes
	LOC_Os03g06730	2.04579	1.03266	5e-05	yes	1.22857	0.296981	0.1071	no
	LOC_Os03g07360	2.5353	1.34215	5e-05	yes	1.79969	0.84775	5e-05	yes
	LOC_Os03g08940	2.29198	1.19659	0.0014	yes	1.10263	0.140947	0.5848	no
	LOC_Os03g09850	2.62774	1.39383	5e-05	yes	1.40688	0.492499	0.06555	no
	LOC_Os03g09910	3.23862	1.69538	5e-05	yes	0.812199	-0.300097	0.19945	no
	LOC_Os03g10050	2.20167	1.13859	0.0001	yes	0.554523	-0.850683	0.0361	no
	LOC_Os03g10100	3.32725	1.73433	5e-05	yes	0.869722	-0.201373	0.14705	no
	LOC_Os03g11734	2.12132	1.08496	0.00255	yes	2.75194	1.46045	1	no
	LOC_Os03g11900	2.21166	1.14514	5e-05	yes	1.22015	0.28706	0.0236	no
	LOC_Os03g11950	3.58947	1.84377	0.0007	yes	0.800825	-0.320441	1	no
	LOC_Os03g12110	2.10637	1.07476	0.00395	yes	1.73423	0.794289	0.001	yes
	LOC_Os03g12260	4.69014	2.22963	5e-05	yes	1.69669	0.76272	5e-05	yes
	LOC_Os03g15260	2.24559	1.1671	0.00375	yes	0.816356	-0.29273	0.2876	no
	LOC_Os03g16334	3.95014	1.9819	5e-05	yes	1.74144	0.800279	5e-05	yes
	LOC_Os03g16600	2.57022	1.36189	0.00025	yes	1.89975	0.925809	0.0002	yes
	LOC_Os03g19380	2.49044	1.3164	5e-05	yes	1.44747	0.533531	5e-05	yes
	LOC_Os03g19709	2.30151	1.20258	0.0002	yes	1.19431	0.256175	0.38115	no
	LOC_Os03g19720	2.39389	1.25935	5e-05	yes	1.08193	0.113602	0.47365	no
	LOC_Os03g20380	2.04388	1.03131	5e-05	yes	1.17735	0.235539	0.07695	no
	LOC_Os03g20600	2.17138	1.11861	0.0083	yes	0.574381	-0.79992	0.0068	yes
	LOC_Os03g21000	2.56623	1.35964	5e-05	yes	1.25114	0.323249	0.01075	yes
	LOC_Os03g21400	2.44302	1.28866	5e-05	yes	1.08012	0.111195	0.632	no
	LOC_Os03g21710	2.94703	1.55926	5e-05	yes	0.337988	-1.56496	5e-05	yes
	LOC_Os03g22620	3.09923	1.63191	5e-05	yes	1.25991	0.333322	0.05855	no
	LOC_Os03g22810	2.18299	1.12631	5e-05	yes	1.91675	0.938663	5e-05	yes
	LOC_Os03g24160	2.03684	1.02634	5e-05	yes	0.740705	-0.43303	0.09325	no
	LOC_Os03g24610	5.30542	2.40747	0.00325	yes	1.76325	0.818235	0.00975	yes
	LOC_Os03g25080	2.91439	1.54319	5e-05	yes	0.494471	-1.01605	0.00025	yes
	LOC_Os03g25470	3.02951	1.59909	0.0013	yes	1.16364	0.21865	0.5355	no
	LOC_Os03g26490	3.46551	1.79306	5e-05	yes	1.64936	0.72191	0.0022	yes
	LOC_Os03g26910	2.41732	1.27341	5e-05	yes	0.457814	-1.12717	5e-05	yes
	LOC_Os03g29190	5.10092	2.35075	5e-05	yes	0.76114	-0.393766	0.00245	yes
	LOC_Os03g36530	5.96451	2.5764	5e-05	yes	0.706926	-0.500371	1	no
	LOC_Os03g37810	2.84977	1.51085	5e-05	yes	1.55378	0.635782	0.04445	no
	LOC_Os03g38970	2.08824	1.06228	5e-05	yes	1.91707	0.938903	5e-05	yes
	LOC_Os03g39610	2.78104	1.47563	5e-05	yes	1.07554	0.10506	0.5294	no
	LOC_Os03g41330	7.75882	2.95584	5e-05	yes	1.60224	0.680089	5e-05	yes
	LOC_Os03g43100	#DIV/0!	#NAME?	5e-05	yes	0	#VALUE!	1	no
	LOC_Os03g44380	4.71021	2.23579	5e-05	yes	1.16965	0.226084	0.3016	no
	LOC_Os03g44540	2.05977	1.04249	0.0003	yes	1.16124	0.215672	0.32405	no
	LOC_Os03g44670	2.14477	1.10082	5e-05	yes	1.68473	0.752521	5e-05	yes
	LOC_Os03g45960	3.02576	1.5973	0.00065	yes	1.09242	0.127526	0.6801	no
	LOC_Os03g46420	3.50223	1.80827	0.0052	yes	1.10177	0.139828	0.6845	no
	LOC_Os03g46440	2.47824	1.30932	5e-05	yes	1.02168	0.0309444	0.8033	no
	LOC_Os03g46570	2.15251	1.10602	5e-05	yes	1.79861	0.846882	5e-05	yes
	LOC_Os03g48000	2.25691	1.17435	5e-05	yes	1.74177	0.800556	5e-05	yes
	LOC_Os03g48020	2.58512	1.37023	5e-05	yes	1.38855	0.473579	0.04635	no
	LOC_Os03g48030	2.748	1.45838	5e-05	yes	0.875454	-0.191898	0.40555	no
	LOC_Os03g48780	4.01207	2.00435	5e-05	yes	1.866	0.899948	5e-05	yes
	LOC_Os03g50280	3.07588	1.621	5e-05	yes	1.02383	0.0339771	0.90445	no
	LOC_Os03g50450	2.13967	1.09739	5e-05	yes	1.22879	0.297235	0.0732	no
	LOC_Os03g51479	2.27374	1.18506	0.00235	yes	1.44008	0.526156	0.06265	no
	LOC_Os03g53010	2.97139	1.57114	5e-05	yes	1.16111	0.215501	0.35585	no
	LOC_Os03g53020	2.32425	1.21677	5e-05	yes	1.17154	0.228403	0.12985	no
	LOC_Os03g53300	2.01279	1.0092	5e-05	yes	1.82427	0.867317	5e-05	yes
	LOC_Os03g54050	2.11095	1.0779	5e-05	yes	1.2994	0.377847	0.00695	yes
	LOC_Os03g55030	5.14553	2.36331	5e-05	yes	0.316764	-1.65851	0.00515	yes
	LOC_Os03g56930	5.17183	2.37068	5e-05	yes	3.21684	1.68564	1	no
	LOC_Os03g57240	2.09815	1.06912	5e-05	yes	1.97405	0.981158	5e-05	yes
	LOC_Os03g57720	#DIV/0!	#NAME?	5e-05	yes	5.61855	2.4902	1	no
	LOC_Os03g58320	3.40332	1.76694	5e-05	yes	1.38498	0.469861	0.0007	yes
	LOC_Os03g58420	2.56291	1.35778	0.01115	yes	8.256	3.04544	1	no
	LOC_Os03g59770	2.14718	1.10244	0.00835	yes	0.60343	-0.72874	0.0058	yes
	LOC_Os03g60480	2.13361	1.0933	0.00075	yes	1.80485	0.851883	0.00325	yes
	LOC_Os03g62480	2.00317	1.00228	0.0005	yes	0.321633	-1.63651	5e-05	yes
	LOC_Os03g64020	2.05309	1.0378	5e-05	yes	1.70754	0.771926	5e-05	yes
	LOC_Os04g06520	2.10287	1.07236	5e-05	yes	1.00821	0.011791	0.93255	no
	LOC_Os04g08550	2.39103	1.25763	5e-05	yes	1.08465	0.117231	0.41585	no
	LOC_Os04g11200	#DIV/0!	#NAME?	5e-05	yes	#DIV/0!	0	1	no
	LOC_Os04g12060	3.68785	1.88278	5e-05	yes	2.2682	1.18155	1	no
	LOC_Os04g12080	3.64157	1.86456	5e-05	yes	1.38252	0.467301	1	no
	LOC_Os04g12530	5.99853	2.58461	5e-05	yes	1.78499	0.835916	0.0034	yes
	LOC_Os04g12960	2.71851	1.44282	5e-05	yes	0.699712	-0.515166	0.0043	yes
	LOC_Os04g12970	19.0435	4.25123	5e-05	yes	0.584925	-0.773675	1	no
	LOC_Os04g15650	2.17214	1.11912	5e-05	yes	1.04652	0.0655967	0.6557	no
	LOC_Os04g18950	#DIV/0!	#NAME?	5e-05	yes	9.72487	3.28167	1	no
	LOC_Os04g21350	19.3538	4.27455	5e-05	yes	1.99847	0.998895	0.0012	yes
	LOC_Os04g22900	2.23234	1.15856	5e-05	yes	1.21201	0.277408	0.08205	no
	LOC_Os04g23580	2.61552	1.3871	5e-05	yes	1.27033	0.345203	0.02345	no
	LOC_Os04g24510	8.06825	3.01226	5e-05	yes	1.35558	0.43891	0.0094	yes
	LOC_Os04g25440	2.06382	1.04532	5e-05	yes	1.64643	0.719338	5e-05	yes
	LOC_Os04g25560	2.26469	1.17932	5e-05	yes	1.91933	0.940605	5e-05	yes
	LOC_Os04g27810	2.48236	1.31171	0.00095	yes	0.753003	-0.409273	0.0396	no
	LOC_Os04g28210	2.25838	1.17529	5e-05	yes	1.74475	0.803023	5e-05	yes
	LOC_Os04g30010	4.11091	2.03946	5e-05	yes	0.306235	-1.70729	5e-05	yes
	LOC_Os04g30490	2.5939	1.37512	5e-05	yes	0.333902	-1.5825	5e-05	yes
	LOC_Os04g32740	3.88587	1.95824	5e-05	yes	1.88499	0.914554	5e-05	yes
	LOC_Os04g33060	2.83479	1.50324	5e-05	yes	1.83826	0.878338	5e-05	yes
	LOC_Os04g33080	2.03879	1.02771	5e-05	yes	1.04652	0.0656027	0.6004	no
	LOC_Os04g33110	3.24981	1.70035	5e-05	yes	1.30129	0.379945	0.01015	yes
	LOC_Os04g33240	2.32834	1.21931	0.00155	yes	1.92713	0.946456	5e-05	yes
	LOC_Os04g33660	3.44737	1.78549	5e-05	yes	1.99092	0.993431	5e-05	yes
	LOC_Os04g34600	2.84839	1.51015	5e-05	yes	1.28205	0.358457	0.05235	no
	LOC_Os04g34610	2.30993	1.20785	5e-05	yes	1.13157	0.17833	0.18165	no
	LOC_Os04g35240	2.55337	1.3524	5e-05	yes	1.86436	0.898681	5e-05	yes
	LOC_Os04g37490	2.31551	1.21132	5e-05	yes	0.493157	-1.01988	5e-05	yes
	LOC_Os04g37580	2.3491	1.2321	5e-05	yes	1.98336	0.987944	5e-05	yes
	LOC_Os04g37710	2.30611	1.20546	5e-05	yes	1.58412	0.663687	5e-05	yes
	LOC_Os04g38220	2.05131	1.03655	5e-05	yes	1.07596	0.105621	0.6262	no
	LOC_Os04g38410	2.36739	1.24329	5e-05	yes	0.734902	-0.444375	0.00075	yes
	LOC_Os04g39100	2.28405	1.1916	0.00445	yes	1.88857	0.917292	0.0031	yes
	LOC_Os04g39290	3.05358	1.61049	5e-05	yes	1.81842	0.862689	0.0001	yes
	LOC_Os04g39910	2.22536	1.15404	5e-05	yes	1.63644	0.710561	5e-05	yes
	LOC_Os04g40470	2.83943	1.5056	0.0004	yes	1.69041	0.757374	0.0033	yes
	LOC_Os04g40520	2.00646	1.00466	5e-05	yes	0.656003	-0.608226	0.0001	yes
	LOC_Os04g43910	2.10062	1.07081	0.00105	yes	1.77111	0.824656	1	no
	LOC_Os04g44510	3.45198	1.78742	5e-05	yes	1.96774	0.976543	5e-05	yes
	LOC_Os04g44850	2.14711	1.1024	0.00085	yes	1.96971	0.977987	0.00125	yes
	LOC_Os04g45000	2.19499	1.13421	5e-05	yes	1.24594	0.317233	0.04305	no
	LOC_Os04g46160	3.40357	1.76705	0.0001	yes	1.17502	0.232681	0.4713	no
	LOC_Os04g47650	5.00967	2.32472	5e-05	yes	1.6922	0.758895	0.02	yes
	LOC_Os04g47670	3.05662	1.61193	0.0004	yes	1.80397	0.851172	0.01695	yes
	LOC_Os04g48060	2.15957	1.11075	0.0002	yes	1.3534	0.43659	0.03185	no
	LOC_Os04g48930	2.40635	1.26684	5e-05	yes	0.466281	1.10073	1	no
	LOC_Os04g51040	3.05873	1.61293	0.0001	yes	0.623537	-0.681452	0.01075	yes
	LOC_Os04g51350	2.58903	1.37241	5e-05	yes	0.839041	-0.25319	0.176	no
	LOC_Os04g51410	2.45011	1.29285	5e-05	yes	1.59888	0.677062	5e-05	yes
	LOC_Os04g51660	3.4141	1.7715	5e-05	yes	1.6817	0.749919	5e-05	yes
	LOC_Os04g52250	2.42606	1.27861	5e-05	yes	0.535208	-0.901828	5e-05	yes
	LOC_Os04g52390	3.22246	1.68816	5e-05	yes	1.60776	0.685053	5e-05	yes
	LOC_Os04g53606	3.82511	1.9355	5e-05	yes	0.0971866	-3.3631	0.04705	no
	LOC_Os04g54640	2.29621	1.19926	5e-05	yes	1.86293	0.897577	5e-05	yes
	LOC_Os04g54830	3.21428	1.6845	5e-05	yes	1.09287	0.128122	0.34225	no
	LOC_Os04g57410	2.05548	1.03947	0.0001	yes	1.29731	0.375524	0.0225	yes
	LOC_Os04g58050	8.0144	3.0026	0.0001	yes	1.18278	0.242176	1	no
	LOC_Os04g58710	2.01078	1.00776	5e-05	yes	0.555911	-0.847071	5e-05	yes
	LOC_Os04g59540	7.44024	2.89535	5e-05	yes	6.00446	2.58603	1	no
	LOC_Os05g02070	2.11417	1.0801	5e-05	yes	1.14075	0.189991	0.1408	no
	LOC_Os05g04830	3.06681	1.61673	5e-05	yes	1.28713	0.364157	0.01095	yes
	LOC_Os05g06320	2.25312	1.17192	5e-05	yes	1.92068	0.941622	5e-05	yes
	LOC_Os05g06920	11.7081	3.54944	5e-05	yes	0.601886	-0.73244	5e-05	yes
	LOC_Os05g08480	3.6586	1.87129	5e-05	yes	0.263512	-1.92406	5e-05	yes
	LOC_Os05g09410	2.94483	1.55818	5e-05	yes	1.30999	0.389556	0.16905	no
	LOC_Os05g09724	2.36404	1.24126	0.00015	yes	1.82084	0.864605	0.0121	yes
	LOC_Os05g11120	2.1378	1.09612	5e-05	yes	1.47034	0.55615	0.0001	yes
	LOC_Os05g11428	2.46335	1.30063	5e-05	yes	0.819244	-0.287633	0.1199	no
	LOC_Os05g12320	3.28617	1.7164	5e-05	yes	2.80872	1.48991	1	no
	LOC_Os05g12400	2.82803	1.49979	5e-05	yes	1.92248	0.94297	1	no
	LOC_Os05g12410	2.57608	1.36518	5e-05	yes	0.981062	-0.0275842	0.91665	no
	LOC_Os05g15510	3.40257	1.76662	5e-05	yes	1.59465	0.673246	0.00035	yes
	LOC_Os05g23880	2.15263	1.1061	5e-05	yes	1.7241	0.785839	5e-05	yes
	LOC_Os05g24650	3.85657	1.94732	5e-05	yes	1.87254	0.904996	5e-05	yes
	LOC_Os05g25770	3.04627	1.60704	5e-05	yes	0.771678	-0.373927	0.00315	yes
	LOC_Os05g29030	2.5029	1.3236	5e-05	yes	1.52021	0.604267	5e-05	yes
	LOC_Os05g30250	2.13641	1.09519	5e-05	yes	1.51924	0.603348	5e-05	yes
	LOC_Os05g31785	2.37947	1.25064	5e-05	yes	1.12347	0.16797	0.46925	no
	LOC_Os05g32420	2.6058	1.38173	5e-05	yes	0.549141	-0.864747	0.0014	yes
	LOC_Os05g33940	2.18316	1.12642	5e-05	yes	1.14626	0.196929	0.1419	no
	LOC_Os05g34150	2.02646	1.01896	0.0006	yes	0.325575	-1.61894	0.00035	yes
	LOC_Os05g34170	2.15841	1.10997	5e-05	yes	0.907907	-0.139383	0.3546	no
	LOC_Os05g35594	2.06327	1.04494	0.00385	yes	1.55933	0.640924	0.0153	yes
	LOC_Os05g38150	2.68312	1.42391	5e-05	yes	1.91715	0.938963	5e-05	yes
	LOC_Os05g38490	2.36344	1.24089	5e-05	yes	1.55167	0.633817	0.0188	yes
	LOC_Os05g39800	2.47182	1.30557	5e-05	yes	1.57584	0.656117	0.00885	yes
	LOC_Os05g40384	3.64372	1.86541	0.0001	yes	3.33186	1.73633	1	no
	LOC_Os05g41070	15.9262	3.99334	5e-05	yes	0.985412	-0.0212072	0.8803	no
	LOC_Os05g42040	2.18889	1.1302	5e-05	yes	1.16819	0.224272	0.13155	no
	LOC_Os05g42060	2.15843	1.10998	5e-05	yes	0.528393	-0.920317	5e-05	yes
	LOC_Os05g45070	3.24353	1.69756	5e-05	yes	1.73061	0.79128	0.00385	yes
	LOC_Os05g45710	2.06674	1.04735	5e-05	yes	1.75881	0.8146	5e-05	yes
	LOC_Os05g45810	2.1116	1.07834	5e-05	yes	1.36421	0.448062	0.04285	no
	LOC_Os05g46020	2.01993	1.01431	5e-05	yes	1.12907	0.175138	0.1726	no
	LOC_Os05g46040	2.26624	1.18029	5e-05	yes	1.77798	0.830234	5e-05	yes
	LOC_Os05g48150	3.18631	1.67189	0.00065	yes	2.58414	1.36969	1	no
	LOC_Os05g49430	2.65338	1.40783	5e-05	yes	1.50456	0.589338	0.00505	yes
	LOC_Os05g49620	2.58741	1.3715	0.00085	yes	0.813949	-0.296991	0.1775	no
	LOC_Os05g49770	2.19137	1.13184	5e-05	yes	0.816931	-0.291718	0.0319	no
	LOC_Os05g50100	2.77694	1.4735	5e-05	yes	0.93564	-0.0959742	0.54855	no
	LOC_Os05g50230	2.85499	1.51349	5e-05	yes	1.33799	0.420065	0.00175	yes
	LOC_Os05g50560	2.29545	1.19878	5e-05	yes	1.14326	0.193156	0.1693	no
	LOC_Os05g50910	2.14812	1.10308	0.0008	yes	1.66669	0.736986	1	no
	LOC_Os05g51130	2.2366	1.16131	5e-05	yes	1.04641	0.0654438	0.7286	no
	LOC_Os06g01250	2.28052	1.18936	5e-05	yes	1.09106	0.125725	0.385	no
	LOC_Os06g01450	2.21737	1.14885	0.0003	yes	1.2511	0.3232	0.2466	no
	LOC_Os06g01790	2.84295	1.5074	5e-05	yes	0.784721	-0.349748	0.11115	no
	LOC_Os06g02040	#DIV/0!	#NAME?	5e-05	yes	#DIV/0!	#NAME?	1	no
	LOC_Os06g02490	2.16283	1.11291	5e-05	yes	1.53418	0.617466	5e-05	yes
	LOC_Os06g03200	#DIV/0!	#NAME?	5e-05	yes	181.337	7.50253	0.1495	no
	LOC_Os06g03890	3.68427	1.88138	0.01185	yes	1.40188	0.487361	1	no
	LOC_Os06g03900	2.61055	1.38435	0.00325	yes	2.52768	1.33782	1	no
	LOC_Os06g04070	3.22146	1.68771	5e-05	yes	0.770877	-0.375424	0.00325	yes
	LOC_Os06g04230	2.02595	1.0186	0.0006	yes	1.2969	0.375069	0.0245	no
	LOC_Os06g04250	2.5473	1.34897	0.0013	yes	2.31342	1.21002	1	no
	LOC_Os06g04480	3.30342	1.72396	5e-05	yes	1.99593	0.997057	5e-05	yes
	LOC_Os06g05420	2.83442	1.50305	0.0003	yes	1.84215	0.881385	5e-05	yes
	LOC_Os06g05790	2.01267	1.0091	5e-05	yes	1.07515	0.104535	0.52075	no
	LOC_Os06g05940	3.8096	1.92963	5e-05	yes	1.56022	0.641751	0.0102	yes
	LOC_Os06g06360	2.64741	1.40459	5e-05	yes	0.400674	-1.3195	5e-05	yes
	LOC_Os06g06560	2.64232	1.4018	5e-05	yes	1.90714	0.931418	5e-05	yes
	LOC_Os06g06920	2.11021	1.07738	0.00195	yes	1.78035	0.832164	0.00315	yes
	LOC_Os06g07100	2.80353	1.48725	5e-05	yes	1.75289	0.809743	0.0039	yes
	LOC_Os06g08041	3.86251	1.94954	0.00105	yes	3.66007	1.87187	1	no
	LOC_Os06g09980	5.15549	2.36611	5e-05	yes	1.8109	0.856705	0.00015	yes
	LOC_Os06g10750	5.43423	2.44207	5e-05	yes	1.12674	0.17216	0.43735	no
	LOC_Os06g10830	2.12518	1.08759	5e-05	yes	1.22539	0.293245	0.13845	no
	LOC_Os06g11090	2.56026	1.35628	0.0001	yes	1.62399	0.699545	0.00065	yes
	LOC_Os06g11130	2.21511	1.14737	5e-05	yes	1.44744	0.533508	0.0012	yes
	LOC_Os06g11135	2.36655	1.24279	5e-05	yes	1.83162	0.873118	5e-05	yes
	LOC_Os06g11610	2.26768	1.18122	0.0048	yes	1.23764	0.307586	1	no
	LOC_Os06g12320	2.63568	1.39817	5e-05	yes	1.87108	0.90387	5e-05	yes
	LOC_Os06g12740	2.94052	1.55608	5e-05	yes	1.27437	0.349782	1	no
	LOC_Os06g13210	2.20581	1.1413	0.00025	yes	1.39916	0.484559	0.0195	yes
	LOC_Os06g13870	3.0567	1.61197	0.0062	yes	0.640333	-0.643107	0.04295	no
	LOC_Os06g14370	2.01911	1.01372	5e-05	yes	1.39569	0.480974	0.01965	yes
	LOC_Os06g14510	2.10174	1.07159	5e-05	yes	1.17099	0.227733	0.0809	no
	LOC_Os06g15680	2.86832	1.52021	0.0011	yes	1.3074	0.386694	1	no
	LOC_Os06g18670	2.57714	1.36577	5e-05	yes	1.50065	0.585581	0.00425	yes
	LOC_Os06g20310	3.00985	1.5897	5e-05	yes	1.97768	0.983805	5e-05	yes
	LOC_Os06g21400	5.05716	2.33833	5e-05	yes	0.706763	-0.500702	0.04	no
	LOC_Os06g24404	5.25831	2.3946	0.00035	yes	9.43789	3.23847	0.0973	no
	LOC_Os06g27860	2.15729	1.10922	0.00015	yes	1.58193	0.661683	0.0026	yes
	LOC_Os06g30370	2.64701	1.40436	5e-05	yes	1.70473	0.769545	5e-05	yes
	LOC_Os06g31190	2.37846	1.25003	5e-05	yes	1.67077	0.740514	5e-05	yes
	LOC_Os06g33330	5.97213	2.57825	5e-05	yes	1.92687	0.946254	5e-05	yes
	LOC_Os06g35160	2.04277	1.03052	5e-05	yes	1.26694	0.341352	0.00665	yes
	LOC_Os06g35200	2.34027	1.22668	5e-05	yes	1.04096	0.0579208	0.77235	no
	LOC_Os06g35930	7.44446	2.89617	0.00135	yes	0.898521	-0.154373	1	no
	LOC_Os06g37300	2.13952	1.09729	5e-05	yes	0.772435	-0.372515	0.0338	no
	LOC_Os06g37560	2.81866	1.49501	5e-05	yes	1.93	0.948606	5e-05	yes
	LOC_Os06g37670	2.73493	1.45151	5e-05	yes	1.34583	0.428496	1	no
	LOC_Os06g37690	8.62776	3.10899	5e-05	yes	1.22596	0.293906	0.2622	no
	LOC_Os06g37700	#DIV/0!	#NAME?	5e-05	yes	#DIV/0!	0	1	no
	LOC_Os06g38660	2.6794	1.42191	5e-05	yes	0.815065	-0.295015	0.1767	no
	LOC_Os06g38764	2.02496	1.01789	5e-05	yes	0.670776	-0.576098	5e-05	yes
	LOC_Os06g39240	3.44414	1.78415	0.0003	yes	0.369079	-1.438	0.0044	yes
	LOC_Os06g39330	4.00973	2.00351	5e-05	yes	1.78693	0.837479	5e-05	yes
	LOC_Os06g39960	2.12279	1.08596	0.00995	yes	0.866146	-0.20732	1	no
	LOC_Os06g40180	3.88444	1.9577	5e-05	yes	2.73884	1.45356	1	no
	LOC_Os06g40500	2.66473	1.41399	5e-05	yes	1.2251	0.292904	0.11745	no
	LOC_Os06g40818	2.21638	1.14821	5e-05	yes	0.700844	-0.512835	0.00975	yes
	LOC_Os06g41020	2.56545	1.35922	5e-05	yes	1.29852	0.376868	0.0078	yes
	LOC_Os06g43350	3.63736	1.86288	5e-05	yes	1.22882	0.297279	0.1331	no
	LOC_Os06g44250	4.37781	2.13021	5e-05	yes	1.40393	0.489469	0.07595	no
	LOC_Os06g44610	2.95934	1.56528	5e-05	yes	1.85979	0.895139	5e-05	yes
	LOC_Os06g46460	8.28802	3.05103	5e-05	yes	1.76822	0.8223	0.0003	yes
	LOC_Os06g47130	2.03892	1.0278	5e-05	yes	0.932858	-0.100267	0.44465	no
	LOC_Os06g47780	2.87788	1.52501	5e-05	yes	0.792511	-0.335496	0.0861	no
	LOC_Os06g47930	2.23779	1.16208	5e-05	yes	1.34582	0.428488	0.05235	no
	LOC_Os06g48800	2.16938	1.11728	5e-05	yes	1.54034	0.623252	5e-05	yes
	LOC_Os06g49000	2.34609	1.23026	0.0002	yes	1.97764	0.983781	5e-05	yes
	LOC_Os06g50100	2.08921	1.06295	5e-05	yes	1.96514	0.974628	5e-05	yes
	LOC_Os06g50960	3.23486	1.6937	5e-05	yes	1.59394	0.672604	0.0057	yes
	LOC_Os07g01090	2.16279	1.1129	5e-05	yes	1.14108	0.190398	0.2871	no
	LOC_Os07g01340	5.74392	2.52204	5e-05	yes	2.85446	1.51322	1	no
	LOC_Os07g02590	2.60411	1.3808	0.0015	yes	0.674043	-0.569088	0.07115	no
	LOC_Os07g03025	3.4127	1.77092	5e-05	yes	0.501549	-0.995541	5e-05	yes
	LOC_Os07g03030	3.78428	1.92002	5e-05	yes	0.662612	-0.593761	0.0008	yes
	LOC_Os07g03900	3.43708	1.78119	5e-05	yes	0.824419	-0.27855	1	no
	LOC_Os07g04040	3.21565	1.68511	5e-05	yes	1.02909	0.0413717	0.85635	no
	LOC_Os07g05840	110.974	6.79409	0.00265	yes	0.144531	-2.79055	1	no
	LOC_Os07g05940	12.181	3.60656	5e-05	yes	0.157263	-2.66875	5e-05	yes
	LOC_Os07g06700	3.56908	1.83555	0.0002	yes	0.245952	-2.02355	0.05555	no
	LOC_Os07g06830	2.17247	1.11933	5e-05	yes	1.14285	0.192636	0.1658	no
	LOC_Os07g06840	2.05581	1.03971	5e-05	yes	1.74739	0.805199	5e-05	yes
	LOC_Os07g07050	2.23457	1.15999	5e-05	yes	1.8577	0.89352	5e-05	yes
	LOC_Os07g07520	2.16445	1.114	0.0076	yes	1.39186	0.477009	0.05465	no
	LOC_Os07g08160	2.52498	1.33627	0.0009	yes	0.467277	-1.09765	1	no
	LOC_Os07g08200	2.81844	1.49489	0.0001	yes	1.51947	0.603565	0.05675	no
	LOC_Os07g08360	2.84117	1.50648	5e-05	yes	1.52544	0.609227	0.0112	yes
	LOC_Os07g08829	2.88497	1.52856	5e-05	yes	1.80647	0.853173	5e-05	yes
	LOC_Os07g09970	2.61351	1.38599	5e-05	yes	1.46665	0.552523	5e-05	yes
	LOC_Os07g10850	21.78	4.44493	5e-05	yes	0.960656	-0.0579082	1	no
	LOC_Os07g12160	2.2738	1.18511	0.00015	yes	0.885524	-0.1754	0.50025	no
	LOC_Os07g12630	2.5314	1.33994	0.0003	yes	1.43365	0.519694	1	no
	LOC_Os07g14890	2.15244	1.10597	5e-05	yes	1.59611	0.674559	0.002	yes
	LOC_Os07g17970	2.73741	1.45281	5e-05	yes	1.38371	0.468537	0.02615	no
	LOC_Os07g23110	2.03239	1.02319	0.00025	yes	1.65869	0.730044	0.00445	yes
	LOC_Os07g28340	4.40525	2.13922	0.0046	yes	1.27749	0.353314	0.492	no
	LOC_Os07g29310	2.20325	1.13963	0.0029	yes	1.49861	0.583631	1	no
	LOC_Os07g30620	2.04547	1.03243	0.00015	yes	1.79018	0.840105	5e-05	yes
	LOC_Os07g30950	2.34532	1.22979	0.00245	yes	1.33568	0.417571	1	no
	LOC_Os07g32570	2.6056	1.38162	5e-05	yes	1.5646	0.645793	5e-05	yes
	LOC_Os07g35280	3.28693	1.71674	0.00055	yes	0.973706	-0.0384443	1	no
	LOC_Os07g35290	2.52187	1.33449	0.00015	yes	1.0041	0.00590898	0.97975	no
	LOC_Os07g35680	2.12904	1.0902	5e-05	yes	0.717214	-0.479529	0.01735	yes
	LOC_Os07g35880	2.68782	1.42644	5e-05	yes	1.76564	0.820191	0.00035	yes
	LOC_Os07g38170	2.29039	1.19559	5e-05	yes	1.3755	0.459956	0.0021	yes
	LOC_Os07g38790	2.81903	1.49519	5e-05	yes	0.46297	-1.11101	0.00225	yes
	LOC_Os07g40040	3.81492	1.93166	0.0044	yes	1.72507	0.786655	1	no
	LOC_Os07g40450	2.07893	1.05584	5e-05	yes	1.11562	0.157842	0.28725	no
	LOC_Os07g41410	3.05426	1.61082	5e-05	yes	1.48019	0.565781	5e-05	yes
	LOC_Os07g41460	2.62333	1.3914	5e-05	yes	0.606383	-0.721698	0.00025	yes
	LOC_Os07g42260	2.86383	1.51795	5e-05	yes	1.8635	0.898017	5e-05	yes
	LOC_Os07g42280	2.13687	1.0955	5e-05	yes	1.50686	0.591545	5e-05	yes
	LOC_Os07g43370	2.13186	1.09211	5e-05	yes	0.939442	-0.0901188	0.5515	no
	LOC_Os07g44160	3.47868	1.79854	5e-05	yes	1.34951	0.432436	0.01315	yes
	LOC_Os07g46846	2.11074	1.07776	0.002	yes	0.478346	-1.06388	0.0007	yes
	LOC_Os07g47990	2.76473	1.46713	5e-05	yes	1.32591	0.40698	0.0066	yes
	LOC_Os07g48310	2.07731	1.05472	5e-05	yes	1.99918	0.999403	5e-05	yes
	LOC_Os07g48340	2.07421	1.05256	5e-05	yes	1.39872	0.484106	0.00195	yes
	LOC_Os07g48550	2.06233	1.04427	5e-05	yes	1.54267	0.625428	5e-05	yes
	LOC_Os07g48980	3.57329	1.83725	5e-05	yes	1.13647	0.184559	0.3864	no
	LOC_Os07g49460	3.16153	1.66063	5e-05	yes	1.10497	0.144002	0.5255	no
	LOC_Os07g49470	2.81333	1.49228	0.0003	yes	1.115	0.157047	1	no
	LOC_Os07g49510	4.3955	2.13603	5e-05	yes	1.56935	0.650159	0.03025	no
	LOC_Os08g01770	2.38109	1.25162	5e-05	yes	1.50463	0.589406	5e-05	yes
	LOC_Os08g03630	2.02097	1.01504	5e-05	yes	1.34478	0.42737	0.02565	no
	LOC_Os08g04460	2.31109	1.20857	5e-05	yes	1.78097	0.832664	5e-05	yes
	LOC_Os08g05010	2.3432	1.22847	0.01015	yes	0.132278	-2.91835	0.05445	no
	LOC_Os08g05980	2.49632	1.3198	0.00015	yes	0.546919	-0.870599	0.0853	no
	LOC_Os08g06170	2.41181	1.27012	5e-05	yes	0.482393	-1.05172	0.0001	yes
	LOC_Os08g07690	3.67649	1.87833	5e-05	yes	0.850179	-0.23416	0.39775	no
	LOC_Os08g07970	2.0022	1.00159	5e-05	yes	1.24108	0.311593	0.0864	no
	LOC_Os08g08120	2.05106	1.03637	5e-05	yes	1.95326	0.965882	5e-05	yes
	LOC_Os08g08130	#DIV/0!	#NAME?	5e-05	yes	1.7437	0.802153	1	no
	LOC_Os08g08700	2.0324	1.02319	0.00885	yes	0.605144	-0.724649	0.0014	yes
	LOC_Os08g08710	2.5251	1.33634	0.0012	yes	0.44702	-1.16159	0.0134	yes
	LOC_Os08g08850	2.86567	1.51887	5e-05	yes	1.67884	0.747463	0.0026	yes
	LOC_Os08g08970	6.84	2.774	0.00145	yes	0.369265	-1.43727	0.04555	no
	LOC_Os08g09420	10.9207	3.449	0.00435	yes	1.74572	0.803828	1	no
	LOC_Os08g13420	3.57595	1.83832	5e-05	yes	1.80427	0.85142	0.0031	yes
	LOC_Os08g14360	2.71576	1.44136	0.0118	yes	0.464623	-1.10587	1	no
	LOC_Os08g16830	2.94875	1.5601	5e-05	yes	1.90017	0.926129	5e-05	yes
	LOC_Os08g23780	2.88779	1.52997	5e-05	yes	1.21216	0.277578	0.0452	no
	LOC_Os08g26840	5.33915	2.41662	5e-05	yes	1.92501	0.944863	5e-05	yes
	LOC_Os08g27030	3.08653	1.62598	5e-05	yes	1.98873	0.991854	5e-05	yes
	LOC_Os08g30510	2.48861	1.31534	0.0006	yes	1.57387	0.654322	0.00075	yes
	LOC_Os08g31140	2.09668	1.0681	0.00025	yes	0.866724	-0.206355	0.23735	no
	LOC_Os08g31850	2.41387	1.27134	0.0006	yes	0.872282	-0.197123	0.48955	no
	LOC_Os08g32540	2.18379	1.12683	5e-05	yes	1.29198	0.369586	0.05445	no
	LOC_Os08g32970	2.14726	1.1025	0.00095	yes	0.956858	-0.0636278	0.7876	no
	LOC_Os08g33820	3.13715	1.64945	5e-05	yes	1.78921	0.839324	5e-05	yes
	LOC_Os08g34240	5.63504	2.49442	5e-05	yes	1.90372	0.928825	1	no
	LOC_Os08g34550	4.57883	2.19498	0.0001	yes	2.34713	1.2309	1	no
	LOC_Os08g35480	2.27918	1.18851	5e-05	yes	1.42511	0.511075	0.00045	yes
	LOC_Os08g35620	2.22409	1.15321	5e-05	yes	1.56816	0.649071	5e-05	yes
	LOC_Os08g35630	2.54607	1.34828	5e-05	yes	1.65194	0.724166	5e-05	yes
	LOC_Os08g36480	2.89307	1.5326	5e-05	yes	1.28569	0.362542	0.0033	yes
	LOC_Os08g38020	2.77973	1.47494	5e-05	yes	1.64085	0.714442	0.0004	yes
	LOC_Os08g38590	5.00187	2.32246	5e-05	yes	0.403887	-1.30798	1	no
	LOC_Os08g38710	4.25974	2.09076	5e-05	yes	0.622622	-0.683573	5e-05	yes
	LOC_Os08g40990	2.35605	1.23638	5e-05	yes	0.604528	-0.726121	0.00795	yes
	LOC_Os08g42590	3.34568	1.7423	5e-05	yes	1.76904	0.822959	5e-05	yes
	LOC_Os08g44150	2.08461	1.05978	0.0074	yes	0.457926	-1.12681	0.00075	yes
	LOC_Os08g44230	2.22873	1.15622	5e-05	yes	1.20466	0.268628	0.2211	no
	LOC_Os09g04310	2.08212	1.05805	5e-05	yes	0.309369	-1.6926	5e-05	yes
	LOC_Os09g04430	2.41898	1.2744	5e-05	yes	0.361054	-1.46971	5e-05	yes
	LOC_Os09g06464	2.81733	1.49433	5e-05	yes	1.39731	0.482649	0.00035	yes
	LOC_Os09g07660	2.23779	1.16207	5e-05	yes	1.63979	0.71351	5e-05	yes
	LOC_Os09g12300	2.14666	1.1021	5e-05	yes	0.917262	-0.124595	0.5134	no
	LOC_Os09g13920	2.16779	1.11622	5e-05	yes	1.62681	0.702053	5e-05	yes
	LOC_Os09g13940	2.27274	1.18443	5e-05	yes	1.72368	0.785497	0.0006	yes
	LOC_Os09g15850	2.09416	1.06637	0.001	yes	1.60086	0.678853	0.00655	yes
	LOC_Os09g17146	3.11869	1.64094	0.003	yes	0.944162	-0.0828942	1	no
	LOC_Os09g19160	2.53307	1.34088	5e-05	yes	1.23071	0.299491	0.1015	no
	LOC_Os09g20030	2.14028	1.0978	5e-05	yes	0.947189	-0.078277	0.6174	no
	LOC_Os09g20930	2.47039	1.30474	5e-05	yes	1.47496	0.560675	5e-05	yes
	LOC_Os09g23590	2.40764	1.26762	0.00095	yes	1.33489	0.416721	0.04795	no
	LOC_Os09g24490	2.11897	1.08336	5e-05	yes	1.67541	0.74451	0.0008	yes
	LOC_Os09g25060	2.80382	1.4874	5e-05	yes	1.29428	0.372148	0.00565	yes
	LOC_Os09g25070	2.71495	1.44093	5e-05	yes	0.894546	-0.160773	0.2251	no
	LOC_Os09g25090	2.28402	1.19158	5e-05	yes	1.61367	0.69034	0.001	yes
	LOC_Os09g25810	3.16948	1.66425	5e-05	yes	6.09956	2.6087	1	no
	LOC_Os09g26660	3.1105	1.63715	5e-05	yes	1.48849	0.573853	5e-05	yes
	LOC_Os09g27260	2.26962	1.18245	0.0055	yes	0.877746	-0.188115	0.5561	no
	LOC_Os09g27580	3.66498	1.87381	5e-05	yes	1.48394	0.569433	5e-05	yes
	LOC_Os09g27680	4.83773	2.27433	5e-05	yes	1.93382	0.951455	0.0013	yes
	LOC_Os09g27700	2.01432	1.0103	5e-05	yes	1.97305	0.980425	5e-05	yes
	LOC_Os09g28210	4.28951	2.10081	5e-05	yes	1.62946	0.704393	0.00025	yes
	LOC_Os09g28230	2.20415	1.14022	5e-05	yes	1.86648	0.900324	5e-05	yes
	LOC_Os09g28620	7.1775	2.84348	5e-05	yes	1.86648	0.900324	5e-05	yes
	LOC_Os09g28630	4.54666	2.18481	5e-05	yes	1.73248	0.792839	5e-05	yes
	LOC_Os09g28640	4.29789	2.10362	5e-05	yes	0.654588	-0.611343	0.00085	yes
	LOC_Os09g28650	2.89791	1.53501	5e-05	yes	0.632044	-0.661902	0.0002	yes
	LOC_Os09g28760	2.81644	1.49387	0.00155	yes	0.993091	-0.0100032	0.95755	no
	LOC_Os09g28850	2.17979	1.12419	5e-05	yes	1.24938	0.321209	0.0962	no
	LOC_Os09g29520	2.37291	1.24665	5e-05	yes	0.614383	-0.702791	5e-05	yes
	LOC_Os09g29540	3.24116	1.69651	5e-05	yes	0.567101	-0.818324	5e-05	yes
	LOC_Os09g30130	5.2217	2.38452	5e-05	yes	1.37449	0.458896	1	no
	LOC_Os09g30454	2.04627	1.03299	5e-05	yes	0.663391	-0.592069	0.0006	yes
	LOC_Os09g31120	2.39006	1.25705	5e-05	yes	1.41048	0.496194	0.0424	no
	LOC_Os09g31130	4.34548	2.11951	5e-05	yes	0.97838	-0.0315331	0.7978	no
	LOC_Os09g31502	2.19559	1.13461	5e-05	yes	0.787847	-0.344015	0.00915	yes
	LOC_Os09g32000	2.06651	1.0472	0.00925	yes	0.298336	-1.74499	0.0133	yes
	LOC_Os09g34160	2.15033	1.10456	0.0004	yes	0.557472	-0.843024	5e-05	yes
	LOC_Os09g34250	2.19159	1.13198	0.0027	yes	0.285317	-1.80936	0.00315	yes
	LOC_Os09g34320	2.04878	1.03477	0.00075	yes	1.75473	0.811244	0.00035	yes
	LOC_Os09g34890	2.72245	1.44491	5e-05	yes	1.56266	0.64401	0.0509	no
	LOC_Os09g35790	2.09949	1.07004	0.00255	yes	0.627775	-0.67168	0.00455	yes
	LOC_Os09g35880	2.486	1.31382	5e-05	yes	1.60014	0.678197	5e-05	yes
	LOC_Os09g36220	2.65089	1.40648	5e-05	yes	1.10154	0.13952	0.50655	no
	LOC_Os09g38440	2.57885	1.36673	0.00075	yes	3.16728	1.66324	1	no
	LOC_Os10g01470	2.17816	1.12311	5e-05	yes	1.25975	0.333135	0.0115	yes
	LOC_Os10g02380	2.33298	1.22217	5e-05	yes	1.22083	0.287855	0.1027	no
	LOC_Os10g02690	2.4161	1.27268	0.00675	yes	0.678193	-0.560236	1	no
	LOC_Os10g04490	2.6848	1.42481	0.0003	yes	1.19682	0.259208	0.26025	no
	LOC_Os10g04520	2.98903	1.57968	5e-05	yes	1.48986	0.575175	0.0676	no
	LOC_Os10g04720	2.056	1.03985	0.00195	yes	0.67378	-0.569652	0.0177	yes
	LOC_Os10g05490	2.29038	1.19559	0.00385	yes	9.02061	3.17322	0.0502	no
	LOC_Os10g07470	2.58703	1.37129	5e-05	yes	1.472	0.557781	1	no
	LOC_Os10g11310	2.29221	1.19674	5e-05	yes	1.67582	0.744863	5e-05	yes
	LOC_Os10g14180	2.60565	1.38165	5e-05	yes	0.751279	-0.41258	0.006	yes
	LOC_Os10g20350	2.47289	1.3062	5e-05	yes	0.336825	-1.56993	5e-05	yes
	LOC_Os10g22310	3.76715	1.91347	0.00225	yes	2.05516	1.03925	0.0278	no
	LOC_Os10g22600	2.48989	1.31608	0.00245	yes	1.86244	0.897195	0.01	yes
	LOC_Os10g25850	4.11159	2.0397	0.00735	yes	1.30676	0.385996	1	no
	LOC_Os10g26620	3.3083	1.72609	5e-05	yes	1.71353	0.776969	5e-05	yes
	LOC_Os10g28210	2.0618	1.04391	5e-05	yes	1.25998	0.333402	0.015	yes
	LOC_Os10g29390	3.57815	1.83921	0.0059	yes	1.94437	0.959299	0.0235	no
	LOC_Os10g32940	2.33155	1.22128	0.00375	yes	1.18577	0.245814	0.48305	no
	LOC_Os10g33240	7.78354	2.96042	5e-05	yes	4.61309	2.20574	1	no
	LOC_Os10g33460	2.22653	1.1548	5e-05	yes	1.06208	0.0868955	0.57985	no
	LOC_Os10g33540	3.18445	1.67104	0.00015	yes	2.37045	1.24516	1	no
	LOC_Os10g33990	7.08328	2.82442	5e-05	yes	1.54867	0.631027	5e-05	yes
	LOC_Os10g34440	2.29866	1.20079	0.01055	yes	0.291876	-1.77657	0.0006	yes
	LOC_Os10g34930	3.69632	1.88609	5e-05	yes	1.87828	0.909413	5e-05	yes
	LOC_Os10g35080	#DIV/0!	#NAME?	5e-05	yes	30.3112	4.92178	0.13155	no
	LOC_Os10g36170	2.80104	1.48596	5e-05	yes	1.80626	0.853015	0.00125	yes
	LOC_Os10g36580	2.21285	1.14591	0.0081	yes	1.15636	0.209593	0.63985	no
	LOC_Os10g36703	2.23453	1.15997	5e-05	yes	1.23758	0.307516	0.0971	no
	LOC_Os10g36980	2.55569	1.35371	5e-05	yes	0.555162	-0.849026	0.0014	yes
	LOC_Os10g37260	2.70354	1.43484	5e-05	yes	1.82252	0.865931	5e-05	yes
	LOC_Os10g38580	3.06026	1.61365	5e-05	yes	1.96467	0.97429	0.00155	yes
	LOC_Os10g38600	2.25749	1.17472	0.00135	yes	0.18145	-2.46236	0.0048	yes
	LOC_Os10g38730	2.74129	1.45485	5e-05	yes	1.0684	0.0954478	0.59145	no
	LOC_Os10g39044	#DIV/0!	#NAME?	0.0001	yes	0.45661	-1.13096	0.1534	no
	LOC_Os10g39430	2.24891	1.16923	5e-05	yes	1.58288	0.662557	5e-05	yes
	LOC_Os10g39680	2.25454	1.17283	5e-05	yes	1.28417	0.360837	0.0183	yes
	LOC_Os10g40490	2.7036	1.43488	5e-05	yes	0.847126	-0.239351	0.2118	no
	LOC_Os10g40550	2.22237	1.1521	0.0001	yes	1.2956	0.373617	0.0493	no
	LOC_Os10g40555	2.22237	1.1521	0.0001	yes	1.2956	0.373617	0.0493	no
	LOC_Os10g40570	2.53593	1.34251	5e-05	yes	1.80914	0.855305	5e-05	yes
	LOC_Os10g40584	2.94243	1.55701	5e-05	yes	0.49025	-1.02841	1	no
	LOC_Os10g41100	2.05976	1.04247	5e-05	yes	1.29944	0.377892	0.0404	no
	LOC_Os10g41800	2.17679	1.1222	0.00035	yes	1.47214	0.557919	0.00725	yes
	LOC_Os11g07270	3.2955	1.7205	5e-05	yes	1.10516	0.144252	1	no
	LOC_Os11g07930	3.28825	1.71732	5e-05	yes	0.912011	-0.132881	0.34115	no
	LOC_Os11g08210	2.30865	1.20705	5e-05	yes	1.40501	0.490576	0.0002	yes
	LOC_Os11g10290	2.06706	1.04758	5e-05	yes	1.75757	0.813583	5e-05	yes
	LOC_Os11g10470	2.11326	1.07947	0.00015	yes	0.517177	-0.951268	5e-05	yes
	LOC_Os11g10870	2.78192	1.47608	5e-05	yes	1.71536	0.77851	0.001	yes
	LOC_Os11g11320	2.3158	1.21151	5e-05	yes	1.1502	0.201884	0.30285	no
	LOC_Os11g12530	2.66375	1.41346	5e-05	yes	1.24155	0.312142	0.0202	yes
	LOC_Os11g13890	2.15144	1.1053	5e-05	yes	1.697	0.762986	5e-05	yes
	LOC_Os11g14420	2.96952	1.57023	5e-05	yes	1.70523	0.769969	5e-05	yes
	LOC_Os11g18194	4.52269	2.17718	5e-05	yes	1.58032	0.660213	5e-05	yes
	LOC_Os11g26570	#DIV/0!	#NAME?	5e-05	yes	4.24381	2.08536	1	no
	LOC_Os11g26760	4.79591	2.26181	0.00205	yes	2.24481	1.16659	0.03305	no
	LOC_Os11g28104	4.55917	2.18877	5e-05	yes	0.628792	-0.669342	0.00785	yes
	LOC_Os11g29780	2.91731	1.54463	5e-05	yes	1.43121	0.517236	0.0846	no
	LOC_Os11g29810	2.33394	1.22277	5e-05	yes	1.88626	0.915528	0.00015	yes
	LOC_Os11g31540	3.70209	1.88834	0.00215	yes	0.502286	-0.993422	0.0034	yes
	LOC_Os11g33050	2.0804	1.05687	5e-05	yes	1.25467	0.327312	0.0254	no
	LOC_Os11g33450	3.13293	1.64751	0.00295	yes	1.72604	0.787459	0.0132	yes
	LOC_Os11g34080	2.87613	1.52413	0.0001	yes	1.34545	0.428094	0.02845	no
	LOC_Os11g34110	2.4538	1.29502	5e-05	yes	1.17993	0.238707	0.1281	no
	LOC_Os11g35860	2.35625	1.23649	0.0005	yes	1.14786	0.198943	0.45655	no
	LOC_Os11g37210	2.20622	1.14157	0.0005	yes	1.53514	0.618367	0.0149	yes
	LOC_Os11g37700	2.4773	1.30877	5e-05	yes	0.793459	-0.333771	0.0265	no
	LOC_Os11g37960	3.09712	1.63093	5e-05	yes	1.35334	0.43653	0.0049	yes
	LOC_Os11g37970	9.13542	3.19147	0.0007	yes	1.86808	0.901555	0.00225	yes
	LOC_Os11g39310	2.28786	1.194	5e-05	yes	1.28571	0.362571	0.0045	yes
	LOC_Os11g39350	2.05913	1.04203	0.00185	yes	1.0392	0.0554733	0.79445	no
	LOC_Os11g41770	#DIV/0!	#NAME?	5e-05	yes	0.872249	-0.197185	1	no
	LOC_Os11g42200	4.39666	2.13641	5e-05	yes	0.971246	-0.0420914	1	no
	LOC_Os11g42480	2.61065	1.38441	5e-05	yes	1.18647	0.246673	0.29495	no
	LOC_Os11g44380	2.23907	1.1629	5e-05	yes	0.445413	-1.16678	5e-05	yes
	LOC_Os11g45550	#DIV/0!	#NAME?	5e-05	yes	0.203497	-2.29692	1	no
	LOC_Os11g45710	2.60732	1.38257	5e-05	yes	1.34259	0.425018	0.02435	no
	LOC_Os11g46880	2.17427	1.12053	0.0002	yes	0.300378	-1.73515	5e-05	yes
	LOC_Os11g47330	2.2349	1.16021	0.0054	yes	1.81261	0.858064	1	no
	LOC_Os11g47453	3.27464	1.71134	0.00125	yes	1.30296	0.381791	1	no
	LOC_Os11g47980	2.13086	1.09144	5e-05	yes	1.80732	0.853851	0.0004	yes
	LOC_Os12g01449	2.1987	1.13665	5e-05	yes	1.98888	0.991956	5e-05	yes
	LOC_Os12g02140	#DIV/0!	#NAME?	5e-05	yes	#DIV/0!	0	1	no
	LOC_Os12g02540	2.28529	1.19237	0.0005	yes	1.65945	0.730705	0.00015	yes
	LOC_Os12g02750	2.65788	1.41027	0.00695	yes	1.09019	0.124584	1	no
	LOC_Os12g02800	2.07815	1.0553	0.00075	yes	1.59359	0.672283	0.00325	yes
	LOC_Os12g03050	2.04021	1.02871	0.00195	yes	1.29968	0.37816	0.06275	no
	LOC_Os12g03899	2.996	1.58304	5e-05	yes	0.850407	-0.233776	0.1583	no
	LOC_Os12g04424	2.06124	1.04351	0.0031	yes	1.55714	0.638897	0.0242	no
	LOC_Os12g04500	2.05278	1.03758	5e-05	yes	1.03987	0.056404	0.8102	no
	LOC_Os12g05320	2.48958	1.3159	0.00445	yes	1.50883	0.593432	1	no
	LOC_Os12g05420	3.54232	1.8247	5e-05	yes	1.38188	0.466634	0.0003	yes
	LOC_Os12g06190	2.60364	1.38053	5e-05	yes	1.62629	0.701583	0.0002	yes
	LOC_Os12g07400	2.8463	1.50909	0.00025	yes	0.799151	-0.323458	0.22595	no
	LOC_Os12g07580	2.52533	1.33647	5e-05	yes	0.655049	-0.610326	0.0047	yes
	LOC_Os12g08700	#DIV/0!	#NAME?	5e-05	yes	3.66025	1.87194	0.0352	no
	LOC_Os12g08930	3.49505	1.80531	0.0002	yes	0.140989	-2.82634	0.00205	yes
	LOC_Os12g13270	2.66732	1.41539	0.0005	yes	1.57775	0.657865	0.05135	no
	LOC_Os12g13940	3.00014	1.58503	5e-05	yes	1.42894	0.514945	0.00775	yes
	LOC_Os12g14939	#DIV/0!	#NAME?	0.00135	yes	0.586747	-0.769187	1	no
	LOC_Os12g15680	4.13775	2.04885	5e-05	yes	1.12803	0.173805	1	no
	LOC_Os12g16240	2.47426	1.30699	0.003	yes	1.73025	0.790987	0.07565	no
	LOC_Os12g18374	2.75847	1.46387	5e-05	yes	1.75765	0.813643	5e-05	yes
	LOC_Os12g21789	2.005	1.0036	5e-05	yes	1.56071	0.6422	5e-05	yes
	LOC_Os12g22284	2.58426	1.36975	5e-05	yes	1.67524	0.744368	1	no
	LOC_Os12g24020	2.18105	1.12503	5e-05	yes	1.35636	0.439743	0.00055	yes
	LOC_Os12g24580	2.08058	1.05699	0.0032	yes	1.75833	0.814195	0.00485	yes
	LOC_Os12g25160	6.10081	2.609	0.0096	yes	4.26631	2.09299	0.0288	no
	LOC_Os12g25170	2.13232	1.09242	5e-05	yes	1.60532	0.68286	0.0003	yes
	LOC_Os12g25200	2.68957	1.42737	5e-05	yes	1.52317	0.607074	5e-05	yes
	LOC_Os12g29160	11.1167	3.47466	0.00395	yes	0.126463	-2.98321	5e-05	yes
	LOC_Os12g29400	3.2964	1.72089	5e-05	yes	1.66769	0.73785	0.0001	yes
	LOC_Os12g30550	#DIV/0!	#NAME?	5e-05	yes	#DIV/0!	#NAME?	1	no
	LOC_Os12g32470	2.01333	1.00959	0.0011	yes	1.57704	0.657214	0.0055	yes
	LOC_Os12g33300	2.10743	1.07548	0.0063	yes	0.945333	-0.0811033	0.7306	no
	LOC_Os12g36830	2.84825	1.51007	5e-05	yes	0.41108	-1.28251	5e-05	yes
	LOC_Os12g36870	2.30638	1.20563	5e-05	yes	0.987678	-0.0178874	0.9222	no
	LOC_Os12g36920	2.34609	1.23026	0.00015	yes	0.621695	-0.685723	0.00055	yes
	LOC_Os12g38040	2.02093	1.01502	5e-05	yes	1.82053	0.864362	5e-05	yes
	LOC_Os12g38860	2.42515	1.27807	0.0002	yes	1.5963	0.674736	1	no
	LOC_Os12g39320	2.02166	1.01554	5e-05	yes	1.82423	0.867286	5e-05	yes
	LOC_Os12g39360	4.93676	2.30357	5e-05	yes	0.107046	-3.2237	5e-05	yes
	LOC_Os12g39400	3.2737	1.71092	0.00425	yes	1.01361	0.0194993	0.93065	no
	LOC_Os12g41650	2.11475	1.08048	5e-05	yes	1.09245	0.127565	0.3368	no
	LOC_Os12g41720	2.06961	1.04936	0.0003	yes	1.92978	0.948436	0.00015	yes
	LOC_Os12g42280	2.89599	1.53406	5e-05	yes	0.660735	-0.597855	0.00455	yes
	LOC_Os12g42300	2.08421	1.0595	5e-05	yes	1.29029	0.367691	0.0031	yes
	LOC_Os12g43940	3.4786	1.79851	0.0057	yes	2.02524	1.0181	1	no
